# Supplementary material for: 5-Phenyl-7,8-dihydro-1,3-dioxano[4,5-g]isoquinoline
Source: Acta Crystallogr Sect E Struct Rep Online. 2008 Nov 8;64(Pt 12):o2272. doi: 10.1107/S1600536808035009 (PMC2959899; doi:10.1107/S1600536808035009)
Supplement: Supplementary file 2 [file e-64-o2272-Isup2.hkl]

# 
# h,k,l, Fc-squared, Fo-squared, sigma(Fo-squared) and status flag 
# 
data_I
_shelx_title ' 80502 in P-1' 
_shelx_refln_list_code          4 
_shelx_F_calc_maximum      117.14 
_exptl_crystal_F_000       264.00 
_reflns_d_resolution_high  0.8407 
 
loop_ 
 _symmetry_equiv_pos_as_xyz 
 'x, y, z' 
 '-x, -y, -z' 
 
_cell_length_a     8.5005 
_cell_length_b     8.5297 
_cell_length_c    10.1426 
_cell_angle_alpha 109.072 
_cell_angle_beta  109.437 
_cell_angle_gamma  99.704 
 
_shelx_F_squared_multiplier     1.000 
 
loop_ 
 _refln_index_h 
 _refln_index_k 
 _refln_index_l 
 _refln_F_squared_calc 
 _refln_F_squared_meas 
 _refln_F_squared_sigma 
 _refln_observed_status 
   2   0   0      108.06      106.11      2.19 o 
   3   0   0        3.90        2.06      1.51 o 
   4   0   0      269.65      213.21     45.01 o 
   5   0   0       48.25       52.07      3.71 o 
   6   0   0        0.33        0.75      0.97 o 
   7   0   0        9.74       10.49      1.61 o 
   8   0   0        2.94        2.49      2.19 o 
   9   0   0        1.17       -0.15      1.15 o 
  -9   1   0        2.58        0.13      0.94 o 
  -7   1   0        8.83       10.61      2.31 o 
  -6   1   0       91.93       92.66      3.42 o 
  -5   1   0        1.31        2.17      0.73 o 
  -4   1   0      121.72      121.86      4.37 o 
  -3   1   0      391.71      371.69      7.68 o 
  -2   1   0    13722.91    15349.64    482.21 o 
  -1   1   0      151.59      134.01      3.49 o 
   1   1   0      958.25      895.58     12.04 o 
   2   1   0      171.51      157.40      2.62 o 
   3   1   0      133.80      125.88      2.56 o 
   4   1   0       33.03       34.99      1.23 o 
   5   1   0       30.84       32.95      1.79 o 
   6   1   0        0.71        0.23      0.75 o 
   7   1   0        6.47        6.48      2.34 o 
   8   1   0       21.64       25.07      2.25 o 
  -8   2   0        4.40        5.04      2.01 o 
  -7   2   0        2.27        2.25      1.12 o 
  -6   2   0       52.19       54.43      3.29 o 
  -5   2   0        8.11        9.53      1.11 o 
  -4   2   0      197.82      207.32      5.05 o 
  -3   2   0       78.67       79.98      2.96 o 
  -2   2   0     7789.74     8313.21    222.41 o 
  -1   2   0     4418.85     4505.33    338.15 o 
   0   2   0        0.13        0.16      0.21 o 
   1   2   0      465.06      449.84      7.12 o 
   2   2   0      122.02      121.19      2.02 o 
   3   2   0      170.32      184.44      3.59 o 
   4   2   0       26.55       31.12      1.31 o 
   5   2   0       29.78       27.14      1.52 o 
   6   2   0       57.79       59.31      2.45 o 
   7   2   0       13.05       15.63      1.71 o 
   8   2   0        7.51        9.38      3.29 o 
  -9   3   0        1.08        0.50      1.13 o 
  -8   3   0       15.19       16.57      2.21 o 
  -7   3   0        0.07        0.05      0.63 o 
  -6   3   0       20.22       22.15      1.74 o 
  -5   3   0        5.07        4.15      3.09 o 
  -4   3   0     2037.83     2092.88     84.03 o 
  -3   3   0      389.92      379.08     18.10 o 
  -2   3   0      434.49      406.16      8.45 o 
  -1   3   0        3.86        1.72      0.50 o 
   0   3   0       79.87       78.78      2.68 o 
   1   3   0      232.85      236.08      3.54 o 
   2   3   0      269.48      292.74      5.45 o 
   3   3   0       32.19       34.10      1.84 o 
   4   3   0       16.95       14.06      0.97 o 
   5   3   0        4.28        5.79      1.00 o 
   6   3   0        0.06       -0.23      0.58 o 
   7   3   0       18.00       15.71      5.87 o 
  -9   4   0        0.41       -0.01      0.66 o 
  -8   4   0       30.45       36.14      3.40 o 
  -7   4   0        0.35        0.54      1.06 o 
  -6   4   0       60.51       64.05      4.29 o 
  -5   4   0       24.96       26.45      1.80 o 
  -4   4   0      641.64      555.61     78.43 o 
  -3   4   0      210.17      213.47      5.22 o 
  -2   4   0       11.80       13.74      1.14 o 
  -1   4   0       30.77       27.25      1.15 o 
   0   4   0      318.44      323.96      8.36 o 
   1   4   0        7.59       11.29      0.64 o 
   2   4   0        1.19        0.48      0.32 o 
   3   4   0        3.39        4.27      0.73 o 
   4   4   0       60.83       55.22      2.37 o 
   5   4   0       10.18        9.69      1.36 o 
   6   4   0        0.11        0.51      0.86 o 
  -9   5   0        2.52        2.62      2.08 o 
  -8   5   0        1.87        1.76      1.49 o 
  -7   5   0       11.25        6.39      4.88 o 
  -6   5   0      138.29      150.93      5.49 o 
  -5   5   0       62.43       66.19      3.12 o 
  -4   5   0        0.66       -0.07      0.47 o 
  -3   5   0        0.05       -0.12      0.44 o 
  -2   5   0       31.29       35.26      1.65 o 
  -1   5   0        2.18        2.24      0.61 o 
   0   5   0        2.40        3.48      0.69 o 
   1   5   0        0.26        0.18      0.35 o 
   2   5   0       17.24       14.66      0.89 o 
   3   5   0        0.23        0.52      0.43 o 
   4   5   0        1.06        1.99      0.86 o 
   5   5   0        3.00        2.40      1.34 o 
   6   5   0        0.00       -0.05      0.70 o 
  -8   6   0        2.44        1.78      1.56 o 
  -7   6   0        0.86        0.11      0.79 o 
  -6   6   0       60.92       46.30     24.80 o 
  -5   6   0       53.95       58.51      2.97 o 
  -4   6   0        0.77        1.09      0.98 o 
  -3   6   0        1.57        1.71      0.83 o 
  -2   6   0       78.99       88.83      4.79 o 
  -1   6   0        7.36        8.31      0.86 o 
   0   6   0       49.06       49.63      2.42 o 
   1   6   0        6.66        8.10      0.84 o 
   2   6   0        8.06       10.78      1.00 o 
   3   6   0       17.53       17.43      1.23 o 
   4   6   0        0.06        0.06      0.55 o 
   5   6   0        0.83        0.49      0.89 o 
  -8   7   0       26.83       28.78      3.28 o 
  -7   7   0       20.33       26.52      2.80 o 
  -6   7   0        1.23        1.39      1.15 o 
  -5   7   0        3.48        4.42      1.49 o 
  -4   7   0       40.67       44.55      3.09 o 
  -3   7   0        2.31        1.20      1.36 o 
  -2   7   0       85.28       91.04      3.64 o 
  -1   7   0       51.98       55.77      2.58 o 
   0   7   0       10.66       12.59      1.41 o 
   1   7   0        2.36        1.76      0.69 o 
   2   7   0        5.13        5.99      1.26 o 
   3   7   0        6.09        5.00      1.18 o 
   4   7   0        2.03        0.79      0.91 o 
  -7   8   0        0.05       -0.08      2.14 o 
  -6   8   0        0.02       -0.46      0.99 o 
  -5   8   0       15.72       13.82      3.61 o 
  -4   8   0       29.35       30.11      2.39 o 
  -3   8   0        9.37        3.74      4.33 o 
  -2   8   0        0.65        0.76      0.70 o 
  -1   8   0        3.45        1.57      1.41 o 
   0   8   0        8.78       11.36      1.58 o 
   1   8   0        9.87       11.67      1.26 o 
   2   8   0        0.27        0.07      0.47 o 
  -5   9   0        0.01        0.56      1.11 o 
  -4   9   0        7.46        7.20      2.13 o 
  -3   9   0        0.67        0.96      0.87 o 
  -2   9   0        0.73        0.61      0.92 o 
  -1   9   0        1.92        1.59      1.14 o 
   0   9   0        1.27        1.22      0.98 o 
  -1  -9   1        3.28        0.02      0.46 o 
   0  -9   1        0.24        0.39      0.86 o 
   1  -9   1        4.74        2.97      2.35 o 
   2  -9   1        7.44        7.38      2.87 o 
   3  -9   1        0.32        0.32      0.91 o 
   4  -9   1        0.88        1.76      1.31 o 
   5  -9   1        1.54        0.83      1.23 o 
   6  -9   1        2.54        3.41      1.75 o 
  -3  -8   1        3.35        2.05      0.99 o 
  -2  -8   1        0.79        0.26      0.66 o 
  -1  -8   1        7.09        6.73      1.12 o 
   0  -8   1        1.24        2.20      1.25 o 
   1  -8   1        0.07        0.19      0.64 o 
   2  -8   1        1.27        1.57      0.94 o 
   3  -8   1       23.30       25.89      2.32 o 
   4  -8   1        1.90        1.55      1.15 o 
   5  -8   1        7.21        8.82      1.92 o 
   6  -8   1        0.73        0.04      0.75 o 
   7  -8   1       11.16        7.23      6.96 o 
  -4  -7   1        0.39       -0.37      0.82 o 
  -3  -7   1        0.28        0.89      0.68 o 
  -2  -7   1        3.22        4.32      0.89 o 
  -1  -7   1        0.09       -0.32      0.49 o 
   0  -7   1       24.15       27.11      2.60 o 
   1  -7   1       90.89       90.52      3.06 o 
   2  -7   1       14.28       14.06      1.89 o 
   3  -7   1        0.00       -0.30      0.82 o 
   4  -7   1        3.62        3.39      1.24 o 
   5  -7   1        1.15        1.42      1.28 o 
   6  -7   1        8.92        3.24      2.23 o 
   7  -7   1       41.25       45.06      3.63 o 
   8  -7   1       21.78       25.17      3.28 o 
  -5  -6   1        0.02        0.10      0.52 o 
  -4  -6   1       23.48       25.69      2.14 o 
  -3  -6   1        0.36        0.71      0.56 o 
  -2  -6   1       46.07       49.09      2.00 o 
  -1  -6   1       47.46       49.58      2.44 o 
   0  -6   1       38.98       37.80      2.06 o 
   1  -6   1       31.44       26.26      1.67 o 
   2  -6   1       60.92       58.09      2.58 o 
   3  -6   1        2.75        2.10      0.94 o 
   4  -6   1        3.66        2.86      1.07 o 
   5  -6   1       67.82       70.55      4.32 o 
   6  -6   1       24.11       29.83      2.56 o 
   7  -6   1       12.60        6.77      4.85 o 
   8  -6   1       22.38       28.07      3.75 o 
  -6  -5   1        6.40        6.03      1.85 o 
  -5  -5   1        2.22        2.91      1.07 o 
  -4  -5   1       12.70       13.68      1.39 o 
  -3  -5   1        5.82        6.18      0.66 o 
  -2  -5   1        2.79        1.86      0.53 o 
  -1  -5   1        0.87        1.08      0.52 o 
   0  -5   1      155.59      155.16      4.71 o 
   1  -5   1       13.58       12.42      1.31 o 
   2  -5   1        7.24        8.41      1.21 o 
   3  -5   1        5.70        7.46      1.12 o 
   4  -5   1       24.22       22.86      2.84 o 
   5  -5   1      279.18      272.18      9.07 o 
   6  -5   1      177.59      201.09     16.67 o 
   7  -5   1        0.36        0.42      1.00 o 
   8  -5   1        0.81        0.58      1.20 o 
   9  -5   1       27.39       32.56      3.56 o 
  -7  -4   1        0.15        0.56      1.00 o 
  -6  -4   1       11.82       14.11      2.03 o 
  -5  -4   1        9.95        6.22      4.17 o 
  -4  -4   1        5.24        6.18      1.14 o 
  -3  -4   1       90.31       93.05      2.81 o 
  -2  -4   1       17.97       18.42      0.77 o 
  -1  -4   1      131.57      125.45      3.08 o 
   0  -4   1       11.43       12.39      0.64 o 
   1  -4   1       11.88       12.25      0.93 o 
   2  -4   1       82.76       90.72      7.23 o 
   3  -4   1     1121.27     1140.18     42.28 o 
   4  -4   1      174.10      178.59      7.36 o 
   5  -4   1        7.81        4.75      3.59 o 
   6  -4   1        5.83        0.05      0.66 o 
   7  -4   1       35.31       39.68      2.88 o 
   8  -4   1       19.68       20.97      2.58 o 
   9  -4   1        0.70        1.05      1.48 o 
  -8  -3   1        9.86       11.02      1.81 o 
  -7  -3   1        1.78        0.61      0.95 o 
  -6  -3   1        0.11        0.22      0.59 o 
  -5  -3   1       17.91       19.40      1.39 o 
  -4  -3   1        4.55        4.55      0.66 o 
  -3  -3   1      188.72      197.53      4.99 o 
  -2  -3   1       86.31       87.56      1.77 o 
  -1  -3   1       95.40       97.79      2.07 o 
   0  -3   1      139.50      131.81      6.09 o 
   1  -3   1      701.72      673.68     29.27 o 
   2  -3   1        0.05        0.44      0.53 o 
   3  -3   1      246.55      257.79      6.09 o 
   4  -3   1      345.72      378.86      9.18 o 
   5  -3   1       10.53       11.29      1.35 o 
   6  -3   1       66.14       52.30     15.62 o 
   7  -3   1       52.55       53.63      3.14 o 
   8  -3   1        9.22        5.78      4.59 o 
   9  -3   1        0.01        1.38      1.46 o 
  -8  -2   1        2.37        3.88      2.38 o 
  -7  -2   1        0.15        0.15      0.68 o 
  -6  -2   1       15.58       17.26      1.35 o 
  -5  -2   1       38.08       40.92      1.75 o 
  -4  -2   1       74.10       75.99      1.99 o 
  -3  -2   1      179.71      161.66      9.75 o 
  -2  -2   1       12.27       11.95      0.61 o 
  -1  -2   1        1.85        2.19      0.21 o 
   0  -2   1      656.38      560.32     42.86 o 
   1  -2   1      800.88      751.04     58.55 o 
   2  -2   1     1395.26     1403.66     30.55 o 
   3  -2   1       44.45       42.57      1.83 o 
   4  -2   1        1.22        1.66      0.66 o 
   5  -2   1      349.08      359.95      9.26 o 
   6  -2   1        1.62        1.32      0.87 o 
   7  -2   1        7.16        7.54      1.51 o 
   8  -2   1        2.77        2.45      2.07 o 
  -9  -1   1        0.07       -0.02      0.77 o 
  -8  -1   1       19.42       21.20      2.02 o 
  -7  -1   1        1.26        0.97      1.39 o 
  -6  -1   1       19.48       20.57      2.31 o 
  -5  -1   1       34.75       36.61      1.95 o 
  -4  -1   1        8.04        5.82      2.61 o 
  -3  -1   1      195.24      186.42      4.30 o 
  -2  -1   1     1692.70     1569.93     33.45 o 
  -1  -1   1     1052.63      965.22     25.99 o 
   1  -1   1     1056.48     1060.96     20.82 o 
   2  -1   1      506.89      467.41      9.25 o 
   3  -1   1      258.73      250.19      6.16 o 
   4  -1   1      333.33      319.21     10.46 o 
   5  -1   1      127.67       83.32     47.99 o 
   6  -1   1       32.96       36.26      2.94 o 
   7  -1   1        0.34        0.81      1.40 o 
   8  -1   1        1.23        2.08      1.39 o 
  -9   0   1        0.20        1.05      1.99 o 
  -8   0   1       16.36       18.68      3.21 o 
  -7   0   1        3.10        3.35      1.19 o 
  -6   0   1        2.89        2.27      1.23 o 
  -5   0   1       28.94       28.71      1.50 o 
  -4   0   1        3.16        1.88      0.54 o 
  -3   0   1       99.45       96.34      2.30 o 
  -2   0   1     1341.11     1314.59     26.76 o 
   1   0   1      392.30      348.52      5.09 o 
   2   0   1      248.26      243.21      4.07 o 
   3   0   1      449.89      434.11     39.43 o 
   4   0   1      106.52      108.42      3.25 o 
   5   0   1       15.73       15.61      1.08 o 
   6   0   1        3.32        4.20      0.93 o 
   7   0   1        0.01        0.24      0.88 o 
   8   0   1        0.89        0.86      1.93 o 
  -7   1   1        2.50        3.51      1.19 o 
  -6   1   1       49.01       50.35      2.29 o 
  -5   1   1       93.69       94.07      4.12 o 
  -4   1   1       40.12       50.15      1.72 o 
  -3   1   1       18.58       15.53      0.80 o 
  -2   1   1      217.27      168.97     22.24 o 
  -1   1   1        0.15        0.19      0.11 o 
   0   1   1     1927.03     1704.54     41.72 o 
   1   1   1       13.93       12.57      0.90 o 
   2   1   1        4.46        3.67      0.35 o 
   3   1   1      435.19      469.82      8.45 o 
   4   1   1       62.61       74.02      2.18 o 
   5   1   1        0.30       -0.03      0.36 o 
   6   1   1       22.23       25.33      1.65 o 
   7   1   1        3.61        3.04      1.37 o 
   8   1   1        9.73        9.50      2.14 o 
  -9   2   1        1.50        0.32      1.55 o 
  -7   2   1       42.61       40.58      5.58 o 
  -6   2   1        0.01        0.18      0.53 o 
  -5   2   1        1.31        1.66      0.65 o 
  -4   2   1       69.79       76.45      2.23 o 
  -3   2   1      463.97      423.89     12.33 o 
  -2   2   1      888.04      820.13     16.30 o 
  -1   2   1      142.29      116.25      2.10 o 
   0   2   1      143.43      120.29      2.01 o 
   1   2   1     1382.18     1432.37     25.40 o 
   2   2   1      270.29      274.12      7.68 o 
   3   2   1       90.90       97.56      3.80 o 
   4   2   1       18.97       18.74      1.03 o 
   5   2   1       27.05       27.49      1.50 o 
   6   2   1       12.61       13.12      1.77 o 
   7   2   1        0.12       -0.17      0.77 o 
  -9   3   1        1.42        1.63      1.67 o 
  -8   3   1        9.53        5.27      5.61 o 
  -7   3   1        0.04       -0.04      0.54 o 
  -6   3   1       16.36       12.66      3.76 o 
  -5   3   1       65.07       45.80     24.47 o 
  -4   3   1       10.52       13.37      1.06 o 
  -3   3   1       15.66        9.12      4.50 o 
  -2   3   1       52.77       48.32      1.33 o 
  -1   3   1      323.40      327.34     10.05 o 
   0   3   1        0.06        0.06      0.21 o 
   1   3   1     1199.58     1383.01     21.94 o 
   2   3   1        9.57       12.16      0.70 o 
   3   3   1        0.34        0.55      0.33 o 
   4   3   1        3.39        4.30      0.82 o 
   5   3   1        5.61        5.54      0.96 o 
   6   3   1       52.32       57.54      2.69 o 
   7   3   1        2.07        1.52      2.20 o 
  -9   4   1        3.70        2.80      2.97 o 
  -8   4   1        2.58       -0.19      0.86 o 
  -7   4   1        0.18       -0.03      0.51 o 
  -6   4   1       32.86       25.28     12.50 o 
  -5   4   1        0.14        0.08      0.54 o 
  -4   4   1      169.61      172.86      4.60 o 
  -3   4   1        0.13        0.13      0.34 o 
  -2   4   1       72.99       83.10      2.68 o 
  -1   4   1      875.17      942.72     17.00 o 
   0   4   1      146.29      152.66      4.54 o 
   1   4   1       29.78       30.21      0.96 o 
   2   4   1        4.52        2.78      1.18 o 
   3   4   1        0.01        0.36      0.50 o 
   4   4   1       19.22       19.60      1.71 o 
   5   4   1        1.15        1.32      0.93 o 
   6   4   1        2.14        1.47      1.51 o 
  -9   5   1        0.09        0.00      0.61 o 
  -8   5   1        0.07        0.10      0.80 o 
  -7   5   1        0.25       -0.26      0.92 o 
  -6   5   1       12.27       13.87      1.63 o 
  -5   5   1        3.53        0.59      0.76 o 
  -4   5   1        1.65        2.06      0.83 o 
  -3   5   1      110.09      110.13      3.19 o 
  -2   5   1      130.77      124.73      5.03 o 
  -1   5   1      127.36      134.92      2.98 o 
   0   5   1       39.68       46.67      1.84 o 
   1   5   1        0.59        0.57      0.43 o 
   2   5   1        6.67        8.30      0.77 o 
   3   5   1        0.47        1.32      0.52 o 
   4   5   1       49.75       47.88      2.55 o 
   5   5   1        0.10        0.26      0.76 o 
  -9   6   1        0.10       -0.16      1.00 o 
  -8   6   1        0.59        0.18      1.08 o 
  -7   6   1       13.04        7.48      5.71 o 
  -6   6   1        2.96        2.35      1.12 o 
  -5   6   1        5.32        6.82      1.28 o 
  -4   6   1        2.61        2.53      1.37 o 
  -3   6   1      276.54      298.20      7.93 o 
  -2   6   1        3.33        4.46      0.72 o 
  -1   6   1       17.79       17.48      1.34 o 
   0   6   1       16.48       16.34      0.96 o 
   1   6   1        3.67        5.78      0.73 o 
   2   6   1       33.86       29.41      1.46 o 
   3   6   1        3.86        2.06      0.74 o 
   4   6   1        0.02        0.31      0.61 o 
  -8   7   1        0.38        0.21      1.12 o 
  -7   7   1        2.49        3.66      1.49 o 
  -6   7   1        0.47        0.49      1.06 o 
  -5   7   1       36.79       28.62     14.36 o 
  -4   7   1        3.15        2.59      1.16 o 
  -3   7   1       16.84       15.68      1.47 o 
  -2   7   1        0.12        0.09      0.45 o 
  -1   7   1        0.00        0.04      0.35 o 
   0   7   1        0.30       -0.12      0.44 o 
   1   7   1        7.67        5.10      1.95 o 
   2   7   1        2.67        0.83      0.76 o 
   3   7   1        1.01        0.43      0.75 o 
  -7   8   1        0.22        0.35      0.97 o 
  -6   8   1        1.18        0.94      1.08 o 
  -5   8   1        0.84        0.13      1.09 o 
  -4   8   1        8.37        8.39      1.46 o 
  -3   8   1        0.30        0.38      0.70 o 
  -2   8   1        0.26        0.24      0.71 o 
  -1   8   1        0.00       -0.04      0.65 o 
   0   8   1        0.33        0.20      0.45 o 
   1   8   1        0.35        0.12      0.43 o 
  -5   9   1        0.23        0.11      0.79 o 
  -4   9   1        0.03        0.11      0.72 o 
  -3   9   1        0.28       -0.01      0.37 o 
  -2   9   1        1.65        2.07      1.73 o 
  -1   9   1        0.47        0.22      0.65 o 
  -1  -9   2        0.91        0.95      0.95 o 
   0  -9   2        2.46        2.40      1.18 o 
   1  -9   2       14.36       14.35      1.85 o 
   2  -9   2       13.61       12.95      3.98 o 
   3  -9   2        0.06       -0.57      1.06 o 
   4  -9   2        1.25        0.87      1.20 o 
   5  -9   2        1.00        1.58      1.40 o 
   6  -9   2        0.47        1.34      1.50 o 
  -3  -8   2        0.60        0.52      0.95 o 
  -2  -8   2        6.62        4.38      1.89 o 
  -1  -8   2       41.58       43.65      3.36 o 
   0  -8   2        0.02       -0.05      0.48 o 
   1  -8   2       10.71        8.78      1.30 o 
   2  -8   2       15.50       18.14      2.06 o 
   3  -8   2        9.29        9.26      2.06 o 
   4  -8   2        0.01        0.38      0.96 o 
   5  -8   2        4.56        1.90      1.71 o 
   6  -8   2        0.01       -0.44      1.14 o 
   7  -8   2        4.34        3.55      3.15 o 
  -5  -7   2        1.77        2.68      1.47 o 
  -4  -7   2        0.79        1.25      1.35 o 
  -3  -7   2        2.81        2.36      1.16 o 
  -2  -7   2       21.02       23.10      1.43 o 
  -1  -7   2        4.63        4.71      1.13 o 
   0  -7   2      155.17      170.76      5.27 o 
   1  -7   2       15.95       15.09      1.71 o 
   2  -7   2        6.57        8.23      1.45 o 
   3  -7   2        2.95        2.98      1.21 o 
   4  -7   2        1.72        2.25      1.26 o 
   5  -7   2        6.01        4.91      2.05 o 
   6  -7   2        1.68       -0.05      0.69 o 
   7  -7   2       10.86        0.82      1.38 o 
  -6  -6   2        6.90        3.65      1.38 o 
  -5  -6   2        0.40       -0.11      0.52 o 
  -4  -6   2        6.82        7.53      1.06 o 
  -3  -6   2       25.60       24.93      2.38 o 
  -2  -6   2      171.64      188.54      4.50 o 
  -1  -6   2        0.00        0.26      0.68 o 
   0  -6   2       12.48       14.84      1.72 o 
   1  -6   2        4.06        2.86      0.94 o 
   2  -6   2        0.41        0.75      0.75 o 
   3  -6   2        9.49       10.28      1.51 o 
   4  -6   2        1.39        0.94      0.93 o 
   5  -6   2       13.04       12.13      1.83 o 
   6  -6   2        1.00        0.54      1.03 o 
   7  -6   2       16.43       18.27      2.59 o 
   8  -6   2        2.55        2.57      2.11 o 
  -7  -5   2        2.54        2.90      1.43 o 
  -6  -5   2        5.06        5.59      1.64 o 
  -5  -5   2       15.04       15.39      1.90 o 
  -4  -5   2        0.19        0.44      0.70 o 
  -3  -5   2       25.72       25.62      1.25 o 
  -2  -5   2       33.21       35.47      1.33 o 
  -1  -5   2       20.07       18.74      1.06 o 
   0  -5   2        0.00        0.28      0.32 o 
   1  -5   2       15.02       16.49      1.52 o 
   2  -5   2       15.23       15.65      2.12 o 
   3  -5   2        0.40        0.68      0.73 o 
   4  -5   2        1.97        1.86      0.97 o 
   5  -5   2       41.11       43.26      2.70 o 
   6  -5   2        7.97        2.92      3.41 o 
   7  -5   2       17.20       20.27      2.44 o 
   8  -5   2        0.65        0.80      1.51 o 
  -7  -4   2        0.17        0.23      0.80 o 
  -6  -4   2       22.30       21.33      1.93 o 
  -5  -4   2       35.98       38.67      2.11 o 
  -4  -4   2       82.10       89.13      3.16 o 
  -3  -4   2       24.14       24.35      1.37 o 
  -2  -4   2       22.51       24.72      0.70 o 
  -1  -4   2        0.45        0.35      0.28 o 
   0  -4   2       19.85       21.79      2.74 o 
   1  -4   2       44.55       46.81      2.08 o 
   2  -4   2       12.37       12.02      1.14 o 
   3  -4   2        7.43        5.54      1.00 o 
   4  -4   2        4.52        4.71      3.69 o 
   5  -4   2        0.04        0.30      0.75 o 
   6  -4   2       35.09       39.32      2.82 o 
   7  -4   2        0.00       -0.19      0.83 o 
   8  -4   2        0.10       -0.02      0.66 o 
  -8  -3   2        2.20        1.06      1.01 o 
  -7  -3   2       13.50       13.52      1.71 o 
  -6  -3   2        1.93        2.33      0.83 o 
  -5  -3   2       35.59       30.82      1.58 o 
  -4  -3   2      153.27      158.59      4.20 o 
  -3  -3   2        0.91        1.19      0.41 o 
  -2  -3   2        6.19        5.97      0.57 o 
  -1  -3   2      179.70      163.43      4.67 o 
   0  -3   2       52.76       45.58      4.46 o 
   1  -3   2        0.59        0.37      0.42 o 
   2  -3   2      251.65      243.63      5.72 o 
   3  -3   2      164.34      153.89      9.65 o 
   4  -3   2       66.00       71.08      3.10 o 
   5  -3   2        3.86        5.42      1.20 o 
   6  -3   2        1.00        0.65      0.89 o 
   7  -3   2       18.82       12.48      8.19 o 
   8  -3   2        0.24        0.10      0.87 o 
  -8  -2   2       17.06       19.88      2.86 o 
  -7  -2   2       88.67       86.71      3.51 o 
  -6  -2   2       86.07       93.68      2.94 o 
  -5  -2   2        0.21       -0.02      0.29 o 
  -4  -2   2       26.16       28.19      1.43 o 
  -3  -2   2       39.82       37.94      1.42 o 
  -2  -2   2        7.91        6.90      0.38 o 
  -1  -2   2       41.21       38.55      1.85 o 
   0  -2   2      217.71      194.62      4.11 o 
   1  -2   2      126.56      124.85      3.16 o 
   2  -2   2       54.60       50.23      1.69 o 
   3  -2   2       55.61       56.21      2.44 o 
   4  -2   2       12.12       14.76      1.24 o 
   5  -2   2        0.21       -0.02      0.56 o 
   6  -2   2        0.07       -0.19      0.65 o 
   7  -2   2        9.33        8.33      1.68 o 
   8  -2   2        0.03        0.20      0.79 o 
  -9  -1   2       19.79       20.29      3.88 o 
  -7  -1   2       24.69       27.79      3.22 o 
  -6  -1   2        2.32        1.79      1.21 o 
  -5  -1   2       38.76       34.55     17.70 o 
  -4  -1   2       74.49       74.20      2.24 o 
  -3  -1   2        0.52        0.72      0.39 o 
  -2  -1   2      179.64      152.34      3.20 o 
   0  -1   2     2705.92     2624.50     40.15 o 
   1  -1   2      206.16      164.99      5.24 o 
   2  -1   2      258.72      254.91     10.48 o 
   3  -1   2      142.91      146.05      3.55 o 
   4  -1   2        4.68        5.62      0.82 o 
   5  -1   2      118.16      124.88      4.34 o 
   6  -1   2        0.85        0.60      0.66 o 
   7  -1   2        3.75        4.38      1.18 o 
   8  -1   2        0.41        0.39      0.86 o 
  -8   0   2       14.47       16.82      2.05 o 
  -7   0   2       42.29       40.62      3.45 o 
  -6   0   2        2.01        2.14      0.84 o 
  -5   0   2        4.40        5.33      0.82 o 
  -4   0   2        9.42        8.10      0.76 o 
  -3   0   2      660.20      600.64     16.59 o 
  -2   0   2     7749.74     7734.67    200.60 o 
  -1   0   2       56.55       53.05      1.39 o 
   0   0   2        0.28        0.22      0.11 o 
   1   0   2      240.02      218.38      3.00 o 
   2   0   2        4.39        3.63      1.07 o 
   3   0   2      216.93      215.11      5.14 o 
   4   0   2        0.79        1.36      0.50 o 
   5   0   2        0.06        0.21      0.51 o 
   6   0   2        2.69        3.34      0.95 o 
   7   0   2        2.07        2.70      1.42 o 
   8   0   2        0.07        0.30      1.75 o 
  -8   1   2       10.99       12.43      1.86 o 
  -6   1   2        0.43        1.03      0.71 o 
  -5   1   2        9.15        5.97      3.41 o 
  -4   1   2      991.56     1020.60     26.38 o 
  -3   1   2       77.37       75.19      1.80 o 
  -2   1   2       27.19       20.80      0.97 o 
  -1   1   2      495.66      434.34      5.92 o 
   0   1   2       15.37       13.01      0.29 o 
   1   1   2       97.19       90.95      1.46 o 
   2   1   2       49.79       49.99      1.12 o 
   3   1   2       31.45       35.58      1.15 o 
   4   1   2        0.01        0.14      0.37 o 
   5   1   2        2.20        3.26      0.90 o 
   6   1   2       32.24       35.35      3.72 o 
   7   1   2       17.49       19.12      2.36 o 
  -8   2   2        1.33        1.59      1.12 o 
  -7   2   2       31.98       32.99      2.16 o 
  -6   2   2       13.43        2.49      1.30 o 
  -5   2   2       28.10       18.64      5.66 o 
  -4   2   2      138.76      142.98      5.32 o 
  -3   2   2      413.22      376.04      9.30 o 
  -2   2   2       50.02       43.35      0.99 o 
  -1   2   2      123.60      124.37      2.69 o 
   0   2   2      137.56      141.07      2.41 o 
   1   2   2       33.94       32.91      1.60 o 
   2   2   2        6.83        5.88      0.47 o 
   3   2   2        3.35        1.47      0.90 o 
   4   2   2      101.15      109.33      2.96 o 
   5   2   2       28.88       31.65      1.70 o 
   6   2   2       44.60       48.75      5.07 o 
   7   2   2        0.00        0.20      0.70 o 
  -8   3   2        1.23        1.12      1.04 o 
  -7   3   2        3.61        2.96      1.11 o 
  -6   3   2      128.02      141.07      4.84 o 
  -5   3   2       60.89       46.04     29.46 o 
  -4   3   2        6.69        4.62      2.76 o 
  -3   3   2        0.42        0.30      0.29 o 
  -2   3   2       41.98       35.00      0.93 o 
  -1   3   2      217.85      224.15      3.51 o 
   0   3   2       76.58       81.16      1.51 o 
   1   3   2       14.60       14.01      1.12 o 
   2   3   2       10.47        9.89      0.66 o 
   3   3   2        0.04        0.00      0.24 o 
   4   3   2       23.14       18.69      1.58 o 
   5   3   2       13.89       15.53      1.37 o 
   6   3   2        0.73        1.51      1.14 o 
  -9   4   2        6.12        4.24      3.60 o 
  -8   4   2       14.24       10.67      3.87 o 
  -7   4   2        0.00        0.15      0.63 o 
  -6   4   2        0.04        0.29      0.75 o 
  -5   4   2        6.61        8.88      1.29 o 
  -4   4   2        9.67       13.42      1.02 o 
  -3   4   2       10.26       11.05      0.86 o 
  -2   4   2       29.48       33.07      1.19 o 
  -1   4   2        3.74        3.95      0.53 o 
   0   4   2        4.07        4.78      0.35 o 
   1   4   2       61.29       58.05      1.38 o 
   2   4   2       13.57       13.09      1.02 o 
   3   4   2       27.80       28.57      1.40 o 
   4   4   2       11.33        8.84      1.31 o 
   5   4   2        8.15        6.01      1.59 o 
  -9   5   2        0.76        0.47      1.14 o 
  -8   5   2        0.36        0.75      1.29 o 
  -7   5   2        1.90       -0.03      0.58 o 
  -6   5   2        6.05        7.54      2.47 o 
  -5   5   2        0.49       -0.29      0.53 o 
  -4   5   2        3.81        3.11      0.74 o 
  -3   5   2       30.18       30.70      1.48 o 
  -2   5   2       10.90        8.86      0.93 o 
  -1   5   2       24.63       24.96      1.51 o 
   0   5   2        0.51        0.18      0.24 o 
   1   5   2        5.00        4.57      0.75 o 
   2   5   2       39.49       31.92      1.21 o 
   3   5   2        1.77        0.65      0.55 o 
   4   5   2        0.21       -0.02      0.50 o 
  -9   6   2        0.12        0.51      1.20 o 
  -8   6   2        0.02        0.61      1.14 o 
  -7   6   2        4.09        5.88      1.46 o 
  -6   6   2        3.99        5.10      1.24 o 
  -5   6   2       35.34       37.91      2.17 o 
  -4   6   2        0.29        1.41      0.69 o 
  -3   6   2        0.17        0.43      0.49 o 
  -2   6   2       28.11       28.26      1.37 o 
  -1   6   2       21.07       21.21      1.37 o 
   0   6   2       22.86       18.27      0.91 o 
   1   6   2       11.16       11.17      1.15 o 
   2   6   2       15.74       13.30      1.04 o 
   3   6   2        1.37        0.54      0.70 o 
  -8   7   2        0.08        0.12      1.00 o 
  -7   7   2        4.21        3.13      1.31 o 
  -6   7   2        2.03        2.28      1.12 o 
  -5   7   2        0.20        0.17      0.59 o 
  -4   7   2       14.35       16.27      1.79 o 
  -3   7   2       52.52       52.43      2.04 o 
  -2   7   2        3.51        1.09      1.56 o 
  -1   7   2        6.93        5.40      2.06 o 
   0   7   2       13.49       13.11      1.06 o 
   1   7   2        1.65        0.41      0.44 o 
   2   7   2        0.84        0.00      0.26 o 
  -7   8   2        0.00        0.23      1.03 o 
  -6   8   2        0.30        0.40      1.41 o 
  -5   8   2        9.05        5.08      4.55 o 
  -4   8   2        0.73        0.35      0.71 o 
  -3   8   2        0.00       -0.03      0.39 o 
  -2   8   2        3.10        0.02      0.40 o 
  -1   8   2        0.12       -0.01      0.26 o 
   0   8   2        1.88        0.00      0.28 o 
   1 -10   3        5.14        5.21      1.58 o 
   2 -10   3       11.43       11.55      1.76 o 
   3 -10   3        9.17       10.61      2.81 o 
  -2  -9   3        1.15        0.46      0.82 o 
  -1  -9   3        2.56        0.81      1.14 o 
   0  -9   3       53.83       61.99      3.74 o 
   1  -9   3       31.97       38.98      3.09 o 
   2  -9   3        0.06        0.06      0.75 o 
   3  -9   3        0.02        0.12      0.86 o 
   4  -9   3        0.36        0.33      1.10 o 
   5  -9   3       10.86        8.19      6.32 o 
  -4  -8   3        1.41        1.51      1.31 o 
  -3  -8   3        1.93        1.99      1.28 o 
  -2  -8   3       17.29       19.26      1.41 o 
  -1  -8   3       25.50       28.88      1.91 o 
   0  -8   3       16.29       16.86      1.54 o 
   1  -8   3       53.50       60.12      2.62 o 
   2  -8   3        0.12        0.41      0.91 o 
   3  -8   3       14.70       15.19      2.60 o 
   4  -8   3        1.93        1.76      1.38 o 
   5  -8   3        4.00        1.86      1.93 o 
   6  -8   3        0.47        0.54      1.24 o 
  -5  -7   3        4.23        6.92      1.85 o 
  -4  -7   3        0.45        0.18      1.02 o 
  -3  -7   3        2.02        3.02      1.30 o 
  -2  -7   3      167.37      183.08      4.60 o 
  -1  -7   3      313.94      354.20      9.93 o 
   0  -7   3        3.77        2.43      0.70 o 
   1  -7   3        0.38        0.15      0.78 o 
   2  -7   3       14.99       12.24      1.78 o 
   3  -7   3       12.83       12.04      2.27 o 
   4  -7   3        0.05        0.15      0.82 o 
   5  -7   3        0.20        0.09      0.76 o 
   6  -7   3        0.67        0.70      1.22 o 
   7  -7   3        0.01       -0.29      1.16 o 
  -6  -6   3        4.54        3.38      1.48 o 
  -5  -6   3        0.04        0.02      0.44 o 
  -4  -6   3      142.30      159.84      6.70 o 
  -3  -6   3      176.30      180.65     12.17 o 
  -2  -6   3       65.80       64.82      2.20 o 
  -1  -6   3        0.29        0.57      0.37 o 
   0  -6   3        1.09        1.98      0.49 o 
   1  -6   3        0.27        0.49      0.85 o 
   2  -6   3        3.76        3.88      1.36 o 
   3  -6   3        4.23        6.49      1.43 o 
   4  -6   3        4.95        3.63      1.36 o 
   5  -6   3        1.95        2.68      1.62 o 
   6  -6   3       27.78       21.60     12.37 o 
   7  -6   3        0.72        0.25      1.05 o 
   8  -6   3        0.00       -0.24      1.17 o 
  -7  -5   3        0.31        0.24      0.83 o 
  -6  -5   3       14.95       16.36      2.59 o 
  -5  -5   3        6.73        5.65      1.38 o 
  -4  -5   3      144.37      146.23      6.52 o 
  -3  -5   3      182.76      178.47      9.23 o 
  -2  -5   3      100.01       99.78      2.48 o 
  -1  -5   3       93.24       99.30      2.40 o 
   0  -5   3       85.50       81.31      3.04 o 
   1  -5   3       10.24        9.33      1.37 o 
   2  -5   3      109.66      126.78      4.26 o 
   3  -5   3        1.97        2.56      1.24 o 
   4  -5   3       97.75      114.77      4.48 o 
   5  -5   3        2.63        2.06      1.99 o 
   6  -5   3        1.49        1.28      1.22 o 
   7  -5   3        7.20        0.47      1.14 o 
   8  -5   3        8.44        4.99      4.51 o 
  -8  -4   3        2.68       -0.04      0.70 o 
  -7  -4   3        0.11        0.18      0.74 o 
  -6  -4   3       64.00       66.54      3.05 o 
  -5  -4   3      237.06      250.25      7.40 o 
  -4  -4   3        0.60        0.37      0.65 o 
  -3  -4   3       51.31       48.41     11.99 o 
  -2  -4   3       78.90       81.37      4.09 o 
  -1  -4   3        0.75        0.38      0.22 o 
   0  -4   3      112.35      118.37      3.50 o 
   1  -4   3      204.49      233.28      5.99 o 
   2  -4   3       59.27       57.10      4.35 o 
   3  -4   3       24.47       29.52      1.84 o 
   4  -4   3       11.57       11.47      1.48 o 
   5  -4   3        0.99        1.69      1.06 o 
   6  -4   3       64.78       67.11      6.77 o 
   7  -4   3        2.11        0.68      1.34 o 
   8  -4   3        0.83        0.99      1.37 o 
  -8  -3   3        7.35        2.33      1.93 o 
  -7  -3   3       20.45       19.76      2.51 o 
  -6  -3   3      119.67      123.83      3.62 o 
  -5  -3   3        9.60        9.86      1.04 o 
  -4  -3   3        9.20       10.16      1.00 o 
  -3  -3   3      165.45      160.71      3.52 o 
  -2  -3   3      259.67      245.92      8.37 o 
  -1  -3   3      492.03      455.76     14.29 o 
   0  -3   3       10.57        9.44      1.03 o 
   1  -3   3      333.41      313.95      7.54 o 
   2  -3   3       86.30       88.41      3.06 o 
   3  -3   3      168.27      155.55      4.39 o 
   4  -3   3       78.64       76.41      2.98 o 
   5  -3   3        1.81        2.58      1.08 o 
   6  -3   3        0.13        0.45      0.86 o 
   7  -3   3        0.00        0.07      1.07 o 
   8  -3   3        0.53        0.30      1.01 o 
  -9  -2   3        0.83        0.21      0.92 o 
  -8  -2   3       46.96       50.01      2.73 o 
  -7  -2   3       25.22       26.75      2.28 o 
  -6  -2   3        5.91        5.68      1.19 o 
  -5  -2   3       44.01       43.71      2.34 o 
  -4  -2   3      326.66      326.10      7.92 o 
  -3  -2   3        3.68        5.09      0.97 o 
  -2  -2   3      210.56      191.21      6.04 o 
  -1  -2   3      368.13      357.79     13.45 o 
   0  -2   3       13.33       15.65      0.59 o 
   1  -2   3      684.02      648.05     11.95 o 
   2  -2   3        2.90        2.36      2.00 o 
   3  -2   3      109.87      124.70      5.44 o 
   4  -2   3       41.98       48.81      2.18 o 
   5  -2   3        1.03        1.09      0.82 o 
   6  -2   3        0.77        0.53      0.69 o 
   7  -2   3        0.18       -0.08      0.66 o 
   8  -2   3        0.91        0.40      0.90 o 
  -9  -1   3        0.14        0.11      1.31 o 
  -7  -1   3       18.55       20.37      2.63 o 
  -6  -1   3        9.52       10.80      1.51 o 
  -5  -1   3      100.42       97.44      3.44 o 
  -4  -1   3       10.68        8.82      1.05 o 
  -3  -1   3      689.52      700.38     14.99 o 
  -2  -1   3      278.21      246.51      7.12 o 
  -1  -1   3      405.61      398.89      6.07 o 
   0  -1   3       27.11       21.11      0.56 o 
   1  -1   3       49.17       48.59      1.25 o 
   2  -1   3      653.83      675.69     14.48 o 
   3  -1   3        7.81        7.99      0.73 o 
   4  -1   3        6.75        7.10      0.82 o 
   5  -1   3        0.17        0.04      0.39 o 
   6  -1   3        0.82        0.55      0.72 o 
   7  -1   3       20.63       24.02      2.19 o 
  -9   0   3       31.42       33.32      4.39 o 
  -7   0   3        8.43        8.16      1.37 o 
  -6   0   3       85.29       77.23      2.91 o 
  -5   0   3      345.70      356.93      8.57 o 
  -4   0   3      496.81      476.59     10.78 o 
  -3   0   3      363.33      356.18     10.62 o 
  -2   0   3      970.75      887.84     17.57 o 
  -1   0   3       66.24       70.13      3.25 o 
   0   0   3      365.00      342.01      4.60 o 
   1   0   3        4.59        4.21      0.37 o 
   2   0   3       58.49       58.27      1.39 o 
   3   0   3        7.72        7.35      0.64 o 
   4   0   3       10.83        9.76      0.89 o 
   5   0   3        6.89        7.89      1.01 o 
   6   0   3        2.91        4.13      1.14 o 
   7   0   3       15.12       18.09      4.07 o 
  -9   1   3       10.39        8.88      6.89 o 
  -7   1   3        2.43        1.50      0.93 o 
  -6   1   3      170.11      180.97      5.50 o 
  -5   1   3       10.29        7.14      3.49 o 
  -4   1   3      261.83      242.31      5.39 o 
  -3   1   3      141.89      139.27      3.20 o 
  -2   1   3        3.65        3.19      0.25 o 
  -1   1   3       79.24       81.63      1.09 o 
   0   1   3        1.92        1.91      0.15 o 
   1   1   3      175.63      164.25      2.41 o 
   2   1   3        2.32        1.69      0.60 o 
   3   1   3        0.24        0.28      0.33 o 
   4   1   3       53.78       58.51      2.17 o 
   5   1   3      128.10      133.70      3.99 o 
   6   1   3        1.56        1.85      1.16 o 
   7   1   3        1.18        0.89      1.18 o 
  -9   2   3       11.39        7.40      6.03 o 
  -7   2   3       27.49       28.16      2.01 o 
  -6   2   3       47.55       49.02      2.49 o 
  -5   2   3        0.83        0.57      0.47 o 
  -4   2   3       29.25       22.20      0.98 o 
  -3   2   3       36.57       39.57      2.24 o 
  -2   2   3       69.50       76.90      1.45 o 
  -1   2   3      166.06      145.94      5.38 o 
   0   2   3      107.13      108.51      3.17 o 
   1   2   3       95.37      104.83      2.22 o 
   2   2   3       72.03       71.31      1.49 o 
   3   2   3      284.94      281.70      5.75 o 
   4   2   3        1.41        1.30      0.58 o 
   5   2   3       20.87       21.86      1.74 o 
   6   2   3        1.26        0.93      0.85 o 
  -9   3   3        2.53        0.06      1.08 o 
  -8   3   3       38.88       43.45      4.18 o 
  -7   3   3       17.33       19.32      1.73 o 
  -6   3   3       63.70       59.58      2.81 o 
  -5   3   3        4.28        5.30      0.80 o 
  -4   3   3       46.57       53.10      1.62 o 
  -3   3   3        5.50        6.84      0.48 o 
  -2   3   3        9.70       11.02      0.50 o 
  -1   3   3      450.86      434.43     16.06 o 
   0   3   3       39.99       33.86      2.50 o 
   1   3   3       37.75       34.95      0.79 o 
   2   3   3        0.40        0.55      0.37 o 
   3   3   3       25.17       23.28      1.04 o 
   4   3   3        0.38        0.47      0.61 o 
   5   3   3        1.68        0.28      0.57 o 
  -8   4   3       11.79       11.68      1.77 o 
  -7   4   3        1.53        0.82      0.90 o 
  -6   4   3        7.33        7.58      4.96 o 
  -5   4   3        1.94        1.85      0.65 o 
  -4   4   3        0.43        0.31      0.37 o 
  -3   4   3       66.52       63.79      1.70 o 
  -2   4   3       52.50       52.52      1.97 o 
  -1   4   3        5.09        6.01      0.48 o 
   0   4   3       59.52       63.53      1.18 o 
   1   4   3       20.47       18.26      0.67 o 
   2   4   3       10.10       10.43      0.75 o 
   3   4   3        8.69        9.01      1.92 o 
   4   4   3       10.31        7.88      1.44 o 
   5   4   3        0.76        0.88      1.26 o 
  -9   5   3        0.57        1.03      1.20 o 
  -8   5   3        0.14        1.13      1.10 o 
  -7   5   3        0.67        1.89      1.29 o 
  -6   5   3       12.56       13.13      1.41 o 
  -5   5   3        0.17        0.28      0.49 o 
  -4   5   3       49.72       56.56      2.02 o 
  -3   5   3       31.68       31.14      1.18 o 
  -2   5   3       90.59       93.41      2.10 o 
  -1   5   3        0.76        0.24      0.18 o 
   0   5   3        4.33        3.94      0.52 o 
   1   5   3       38.53       36.25      1.35 o 
   2   5   3        0.67        1.31      0.44 o 
   3   5   3        1.08        0.48      0.47 o 
   4   5   3        2.52        1.44      0.85 o 
  -8   6   3        3.21        5.49      1.80 o 
  -7   6   3        0.01        0.18      0.69 o 
  -6   6   3       12.34       14.55      1.56 o 
  -5   6   3       44.75       53.13      3.11 o 
  -4   6   3        4.97        5.68      1.44 o 
  -3   6   3       13.97       17.17      1.28 o 
  -2   6   3        0.33        0.18      0.29 o 
  -1   6   3        8.75        9.84      0.77 o 
   0   6   3        0.05        0.06      0.30 o 
   1   6   3        0.73        0.38      0.30 o 
   2   6   3       14.08       13.52      1.07 o 
   3   6   3        0.19       -0.03      1.18 o 
  -7   7   3        0.20        0.47      0.87 o 
  -6   7   3        2.17        1.31      0.91 o 
  -5   7   3       15.95       19.31      1.65 o 
  -4   7   3        6.55        8.50      1.39 o 
  -3   7   3        3.29        1.86      1.29 o 
  -2   7   3        0.59        0.25      0.53 o 
  -1   7   3        0.00       -0.03      0.18 o 
   0   7   3       15.56       13.86      1.65 o 
   1   7   3        0.18       -0.05      1.07 o 
  -6   8   3        4.90        2.44      2.86 o 
  -5   8   3        4.86        1.67      1.86 o 
  -4   8   3        1.20        0.67      0.59 o 
  -3   8   3        0.01        0.21      0.71 o 
  -2   8   3        8.34       -0.02      1.10 o 
  -1   8   3        0.14        0.00      0.94 o 
   1 -10   4        4.70        4.64      1.85 o 
   2 -10   4        4.56        4.04      1.41 o 
   3 -10   4        1.32        1.27      1.55 o 
  -2  -9   4        1.07        1.68      1.41 o 
  -1  -9   4        1.52        0.22      0.50 o 
   0  -9   4       14.88       16.03      1.59 o 
   1  -9   4        3.20        2.54      1.19 o 
   2  -9   4        0.22        0.02      0.86 o 
   3  -9   4       16.42       17.25      3.30 o 
   4  -9   4        7.75       -0.15      1.08 o 
   5  -9   4        2.58        2.13      1.83 o 
  -4  -8   4        1.91        3.18      1.63 o 
  -3  -8   4        3.14        4.75      1.62 o 
  -2  -8   4       23.34       23.95      2.35 o 
  -1  -8   4       24.70       25.38      1.49 o 
   0  -8   4        5.71        5.89      1.28 o 
   1  -8   4       11.14       11.41      1.97 o 
   2  -8   4        0.48        0.20      0.99 o 
   3  -8   4       57.00       60.81      4.04 o 
   4  -8   4        3.63        2.24      2.50 o 
   5  -8   4        1.28        0.31      1.13 o 
   6  -8   4        0.01        0.15      1.06 o 
  -5  -7   4        1.31        1.38      1.32 o 
  -4  -7   4        9.93       11.19      2.44 o 
  -3  -7   4       79.58       90.74      4.54 o 
  -2  -7   4        0.05       -0.14      0.36 o 
  -1  -7   4        4.32        4.56      0.61 o 
   0  -7   4        1.15        0.96      0.63 o 
   1  -7   4      124.98      129.90      5.32 o 
   2  -7   4       24.73       31.73      3.02 o 
   3  -7   4        0.28        0.30      1.14 o 
   4  -7   4        0.52        0.10      0.81 o 
   5  -7   4        1.48        0.11      0.86 o 
   6  -7   4        0.06        0.63      1.25 o 
   7  -7   4        0.05        0.76      1.43 o 
  -6  -6   4        0.16        0.09      0.60 o 
  -5  -6   4       10.75       11.11      1.08 o 
  -4  -6   4       11.82       12.77      1.87 o 
  -3  -6   4       20.38       21.27      2.40 o 
  -2  -6   4       34.92       39.07      3.57 o 
  -1  -6   4       45.72       45.25      1.49 o 
   0  -6   4        9.02       11.60      1.53 o 
   1  -6   4       30.86       33.95      2.35 o 
   2  -6   4       33.61       35.52      2.78 o 
   3  -6   4        0.70        1.27      1.08 o 
   4  -6   4        0.06        0.76      1.02 o 
   5  -6   4        6.29        6.55      1.76 o 
   6  -6   4        3.18        0.07      0.85 o 
   7  -6   4        7.50        4.59      4.15 o 
  -7  -5   4        0.82        0.32      0.79 o 
  -6  -5   4        0.51        0.44      0.64 o 
  -5  -5   4       43.07       43.93      2.35 o 
  -4  -5   4       74.25       74.06      2.47 o 
  -3  -5   4       10.93        7.46      5.07 o 
  -2  -5   4        5.67        5.15      1.61 o 
  -1  -5   4      114.03      104.50      5.07 o 
   0  -5   4      454.90      477.98     27.94 o 
   1  -5   4       12.50       12.42      1.39 o 
   2  -5   4        0.34        0.11      0.62 o 
   3  -5   4        3.24        1.40      1.56 o 
   4  -5   4       64.14       69.17      3.50 o 
   5  -5   4       33.43       33.78      2.71 o 
   6  -5   4       25.68       23.72      2.59 o 
   7  -5   4        1.04        0.36      1.11 o 
  -8  -4   4        0.26        0.07      0.68 o 
  -7  -4   4       21.16       17.26      1.83 o 
  -6  -4   4        5.17        4.30      1.03 o 
  -5  -4   4       33.59       35.04      1.66 o 
  -4  -4   4       62.65       59.28      1.79 o 
  -3  -4   4       17.02       18.21      1.45 o 
  -2  -4   4      384.15      432.72     16.85 o 
  -1  -4   4      466.14      504.97     17.31 o 
   0  -4   4       98.52      118.06      5.28 o 
   1  -4   4       98.90       92.62      3.40 o 
   2  -4   4       41.27       41.87      2.18 o 
   3  -4   4       12.87       11.46      1.48 o 
   4  -4   4      155.05      143.39      9.87 o 
   5  -4   4        1.89        1.68      1.13 o 
   6  -4   4        3.90        3.32      1.42 o 
   7  -4   4        1.47        0.79      1.45 o 
  -8  -3   4        0.71        0.32      0.75 o 
  -7  -3   4       22.73       22.65      2.35 o 
  -6  -3   4       45.72       47.22      2.26 o 
  -5  -3   4        3.47        2.09      0.61 o 
  -4  -3   4       82.52       94.16      4.43 o 
  -3  -3   4      609.13      653.95     16.42 o 
  -2  -3   4      775.79      878.69     29.31 o 
  -1  -3   4        4.01        3.04      0.27 o 
   0  -3   4       20.51       18.89      0.75 o 
   1  -3   4        0.03        0.15      0.29 o 
   2  -3   4       33.27       33.03      1.70 o 
   3  -3   4        1.89        1.43      0.78 o 
   4  -3   4       53.83       52.41      2.88 o 
   5  -3   4        0.65        0.88      0.76 o 
   6  -3   4        3.79        5.16      1.39 o 
   7  -3   4        1.82        0.30      0.85 o 
  -9  -2   4        1.98        0.47      0.92 o 
  -8  -2   4        7.68        2.99      3.17 o 
  -7  -2   4        0.00        0.15      0.72 o 
  -6  -2   4       56.62       60.11      3.15 o 
  -5  -2   4       26.12       27.99      1.71 o 
  -4  -2   4      522.03      517.58     17.27 o 
  -3  -2   4       20.95       23.55      1.72 o 
  -2  -2   4      200.29      213.82      9.81 o 
  -1  -2   4        4.33        2.97      0.50 o 
   0  -2   4      134.32      117.87      2.40 o 
   1  -2   4        4.07        4.29      1.41 o 
   2  -2   4      450.67      489.40      9.53 o 
   3  -2   4       45.98       45.42      1.66 o 
   4  -2   4       18.72       20.07      1.48 o 
   5  -2   4       21.32       21.26      1.59 o 
   6  -2   4        1.28        0.82      0.82 o 
   7  -2   4        4.60        2.36      1.22 o 
  -8  -1   4       45.82       47.71      3.12 o 
  -7  -1   4        0.93        1.16      0.92 o 
  -6  -1   4      120.66      126.36      4.25 o 
  -5  -1   4      140.70      146.65      4.26 o 
  -4  -1   4     1003.73     1038.57     24.66 o 
  -3  -1   4       45.13       42.94      2.03 o 
  -2  -1   4      218.63      195.31      4.19 o 
  -1  -1   4       76.57       69.13      1.39 o 
   0  -1   4      542.06      568.64      8.37 o 
   1  -1   4       43.63       46.75      1.19 o 
   2  -1   4      254.56      275.73      5.24 o 
   3  -1   4       69.17       72.58      2.09 o 
   4  -1   4       21.89       22.55      1.47 o 
   5  -1   4        1.60        1.58      0.78 o 
   6  -1   4        0.01        0.23      0.68 o 
   7  -1   4        1.20        0.66      0.93 o 
  -8   0   4       14.80       16.63      2.04 o 
  -7   0   4       23.57       23.39      1.90 o 
  -6   0   4      218.34      217.99      6.19 o 
  -5   0   4      102.18      104.82      3.43 o 
  -4   0   4      528.29      502.39     11.14 o 
  -3   0   4       17.17       17.40      0.89 o 
  -2   0   4       12.53       12.03      0.62 o 
  -1   0   4       78.27       83.20      1.74 o 
   0   0   4      996.03     1053.42     23.00 o 
   1   0   4       14.45       13.86      0.63 o 
   2   0   4       60.61       56.54      1.68 o 
   3   0   4       27.70       25.52      1.14 o 
   4   0   4       17.61       17.35      1.35 o 
   5   0   4        4.48        4.04      1.00 o 
   6   0   4        1.79        1.72      1.16 o 
   7   0   4        5.75        4.16      2.24 o 
  -8   1   4        5.84        5.52      1.43 o 
  -7   1   4       18.65       20.04      1.73 o 
  -6   1   4        0.25        0.84      0.64 o 
  -5   1   4       81.29       82.75      2.52 o 
  -4   1   4        0.02        0.00      0.25 o 
  -3   1   4        0.33        0.74      0.27 o 
  -2   1   4      403.38      425.43      8.60 o 
  -1   1   4       39.96       39.23      0.64 o 
   0   1   4      259.05      281.15      4.64 o 
   1   1   4       44.76       43.52      0.99 o 
   2   1   4       74.38       77.04      1.68 o 
   3   1   4        5.50        5.68      0.71 o 
   4   1   4       35.21       40.69      2.01 o 
   5   1   4        3.38        2.40      0.87 o 
   6   1   4        1.40        1.12      0.89 o 
 -10   2   4        0.38        0.49      1.18 o 
  -8   2   4       17.20       16.68      1.89 o 
  -7   2   4        0.20        0.23      0.63 o 
  -6   2   4       11.01       10.58      1.32 o 
  -5   2   4       19.43       17.82      1.11 o 
  -4   2   4        2.08        2.19      0.54 o 
  -3   2   4      166.09      151.45     12.68 o 
  -2   2   4      267.77      250.90      6.96 o 
  -1   2   4      176.75      180.73      7.08 o 
   0   2   4      110.06      116.64      3.73 o 
   1   2   4        2.23        1.75      0.63 o 
   2   2   4        0.72        0.36      0.26 o 
   3   2   4       77.75       75.65      2.89 o 
   4   2   4       39.86       41.46      1.78 o 
   5   2   4       17.36       18.15      1.92 o 
 -10   3   4        0.00        0.16      1.45 o 
  -9   3   4       10.72        8.17      2.55 o 
  -7   3   4        0.15        0.20      0.60 o 
  -6   3   4        0.71        0.06      0.49 o 
  -5   3   4       34.52       37.15      2.36 o 
  -4   3   4       95.22       99.09      2.87 o 
  -3   3   4      224.81      247.24      5.90 o 
  -2   3   4      323.23      349.42      4.98 o 
  -1   3   4        6.14        7.08      2.54 o 
   0   3   4       68.54       71.53      3.05 o 
   1   3   4       22.38       20.16      0.52 o 
   2   3   4       46.01       46.11      1.90 o 
   3   3   4       62.27       67.71      3.65 o 
   4   3   4        1.83        0.27      0.45 o 
   5   3   4        0.22        0.00      0.36 o 
  -9   4   4        1.07        0.70      1.11 o 
  -8   4   4        0.02        0.05      0.60 o 
  -7   4   4        1.35        1.24      1.12 o 
  -6   4   4        5.49        5.52      0.98 o 
  -5   4   4        0.12       -0.04      0.42 o 
  -4   4   4      239.25      268.13      9.37 o 
  -3   4   4       51.74       47.51      1.93 o 
  -2   4   4       13.43       10.76      0.89 o 
  -1   4   4       19.42       19.18      2.66 o 
   0   4   4       24.14       32.52      3.40 o 
   1   4   4        3.25        3.47      0.38 o 
   2   4   4        7.95        7.05      0.73 o 
   3   4   4        0.09        0.12      0.57 o 
   4   4   4        0.39        0.05      0.68 o 
  -9   5   4        0.62        1.35      1.49 o 
  -8   5   4        0.04       -0.32      0.77 o 
  -7   5   4        9.39        9.59      3.32 o 
  -6   5   4       36.97       41.04      2.13 o 
  -5   5   4       89.59       95.04      3.06 o 
  -4   5   4        0.50        0.20      0.50 o 
  -3   5   4        2.43        2.49      0.97 o 
  -2   5   4       30.65       26.44      2.58 o 
  -1   5   4        7.87        7.29      2.39 o 
   0   5   4       40.16       39.77      4.18 o 
   1   5   4        3.20        4.27      2.15 o 
   2   5   4        6.23        3.49      1.03 o 
   3   5   4        0.27       -0.02      0.79 o 
  -8   6   4        0.80       -0.03      0.77 o 
  -7   6   4       21.24       24.13      2.08 o 
  -6   6   4       21.08       24.42      2.04 o 
  -5   6   4       16.17       15.58      1.37 o 
  -4   6   4       19.75       20.97      1.17 o 
  -3   6   4        5.98        6.15      0.49 o 
  -2   6   4       83.84       59.12     17.34 o 
  -1   6   4        0.99        1.91      1.96 o 
   0   6   4        7.09        6.73      2.71 o 
   1   6   4        0.52       -0.02      0.96 o 
  -7   7   4       10.20        9.49      1.86 o 
  -6   7   4        2.99        1.56      1.46 o 
  -5   7   4       28.65       31.23      1.81 o 
  -4   7   4       42.65       42.53      3.08 o 
  -3   7   4        0.13        0.22      0.30 o 
  -2   7   4        4.97        4.64      2.70 o 
  -1   7   4        0.85        1.02      1.96 o 
   0   7   4        0.43       -0.10      1.32 o 
   1 -10   5        5.30        2.75      2.05 o 
   2 -10   5        5.74        0.08      1.04 o 
  -3  -9   5        0.17        0.42      1.21 o 
  -2  -9   5        0.06        0.00      0.93 o 
  -1  -9   5        5.14        5.57      2.76 o 
   0  -9   5        4.43        5.70      0.95 o 
   1  -9   5        7.87        4.65      4.43 o 
   2  -9   5        0.02       -0.06      0.87 o 
   3  -9   5        0.13       -0.28      1.17 o 
   4  -9   5        0.02       -0.02      0.82 o 
  -4  -8   5        1.78        0.96      1.35 o 
  -3  -8   5        0.04       -0.33      1.24 o 
  -2  -8   5        1.28        3.91      2.31 o 
  -1  -8   5        2.92        0.65      1.64 o 
   0  -8   5        8.10        8.66      2.67 o 
   1  -8   5        5.31        3.24      1.55 o 
   2  -8   5        0.07        0.08      1.00 o 
   3  -8   5       10.31        6.84      6.17 o 
   4  -8   5        3.98        3.16      2.92 o 
   5  -8   5        0.26        0.21      1.14 o 
   6  -8   5        0.59        0.33      1.51 o 
  -5  -7   5        2.59        1.57      1.77 o 
  -4  -7   5        7.77       12.39      2.14 o 
  -3  -7   5        5.96        6.57      1.70 o 
  -2  -7   5       30.09       34.51      3.78 o 
  -1  -7   5        1.69        0.31      1.51 o 
   0  -7   5        8.58        8.70      1.74 o 
   1  -7   5       13.09       14.23      2.01 o 
   2  -7   5        1.66        2.60      1.61 o 
   3  -7   5        5.72        6.38      2.13 o 
   4  -7   5        1.23        0.31      1.06 o 
   5  -7   5        0.05       -0.17      0.99 o 
   6  -7   5        0.98       -0.19      1.07 o 
  -6  -6   5        9.49        9.70      3.39 o 
  -5  -6   5        6.23        7.12      1.81 o 
  -4  -6   5       31.46       39.52      2.88 o 
  -3  -6   5       13.84       16.51      1.88 o 
  -2  -6   5       28.40       29.25      3.32 o 
  -1  -6   5       12.73       14.87      2.47 o 
   0  -6   5        0.10        0.41      0.80 o 
   1  -6   5       54.68       56.93      3.19 o 
   2  -6   5       12.66       16.21      2.18 o 
   3  -6   5       19.36       20.87      2.35 o 
   4  -6   5       24.80       16.26      9.53 o 
   5  -6   5       10.20        9.17      6.81 o 
   6  -6   5        9.20        1.59      1.52 o 
   7  -6   5        0.37       -0.22      1.16 o 
  -7  -5   5        2.39        1.53      1.25 o 
  -6  -5   5        7.87       10.18      1.63 o 
  -5  -5   5        0.34        0.49      0.44 o 
  -4  -5   5        5.52        7.37      1.48 o 
  -3  -5   5       44.53       50.80      2.65 o 
  -2  -5   5       33.60       37.68      3.34 o 
  -1  -5   5       62.53       68.68      4.28 o 
   0  -5   5        0.91        1.24      0.39 o 
   1  -5   5       26.38       23.28      2.18 o 
   2  -5   5       80.91       68.86      3.22 o 
   3  -5   5        3.65        1.81      1.86 o 
   4  -5   5        4.82        4.84      1.47 o 
   5  -5   5       64.37       66.51      4.32 o 
   6  -5   5        1.02        0.34      1.04 o 
   7  -5   5        0.58        0.15      0.88 o 
  -8  -4   5        1.64        0.06      0.86 o 
  -7  -4   5       14.44       15.45      1.85 o 
  -6  -4   5        6.28        8.37      1.06 o 
  -5  -4   5       28.59       31.10      1.35 o 
  -4  -4   5       58.88       58.61      1.54 o 
  -3  -4   5        1.31        1.37      1.09 o 
  -2  -4   5       31.27       37.39      2.82 o 
  -1  -4   5        0.98        1.29      0.17 o 
   0  -4   5        0.01       -0.13      0.32 o 
   1  -4   5       10.43       11.30      1.01 o 
   2  -4   5        0.56        0.40      0.50 o 
   3  -4   5      100.75      110.10      3.30 o 
   4  -4   5        4.53        4.82      1.09 o 
   5  -4   5        0.04        0.06      0.53 o 
   6  -4   5        0.83        1.54      1.10 o 
   7  -4   5       10.11        2.72      1.91 o 
  -8  -3   5        6.55       -0.04      0.61 o 
  -7  -3   5        5.91        4.88      1.95 o 
  -6  -3   5       11.48       11.76      2.25 o 
  -5  -3   5        1.77        1.88      1.20 o 
  -4  -3   5       19.80       18.00      1.99 o 
  -3  -3   5       23.00       20.10      0.83 o 
  -2  -3   5       17.99       17.89      0.66 o 
  -1  -3   5      202.54      205.96      6.26 o 
   0  -3   5        0.54        0.42      0.35 o 
   1  -3   5       24.43       20.59      1.12 o 
   2  -3   5       49.96       47.61      1.75 o 
   3  -3   5       96.02      101.43      4.14 o 
   4  -3   5       24.58       23.44      1.78 o 
   5  -3   5        1.30        2.20      1.00 o 
   6  -3   5        1.60        0.63      1.05 o 
   7  -3   5       11.81        7.25      4.85 o 
  -9  -2   5        0.31       -0.02      0.71 o 
  -8  -2   5        0.25        0.63      1.03 o 
  -7  -2   5        5.03        4.17      1.32 o 
  -6  -2   5       53.00       54.13      2.68 o 
  -5  -2   5        0.34        0.48      0.83 o 
  -4  -2   5       88.01       91.06      4.11 o 
  -3  -2   5      202.33      217.79      5.74 o 
  -2  -2   5        8.17       12.39      0.69 o 
  -1  -2   5      174.44      166.02      2.84 o 
   0  -2   5       43.68       43.88      1.09 o 
   1  -2   5      764.06      835.65     15.84 o 
   2  -2   5       21.39       20.78      1.12 o 
   3  -2   5        2.56        3.21      0.73 o 
   4  -2   5        0.83        0.93      0.68 o 
   5  -2   5       37.71       44.59      2.56 o 
   6  -2   5       22.85       24.29      2.04 o 
   7  -2   5       15.41       10.18      6.46 o 
  -9  -1   5        0.01       -0.22      0.97 o 
  -8  -1   5        6.14        3.04      2.71 o 
  -7  -1   5        0.55        0.26      0.72 o 
  -6  -1   5      106.54      106.31      3.76 o 
  -5  -1   5       44.09       44.99      1.99 o 
  -4  -1   5       71.75       72.03      3.96 o 
  -3  -1   5      138.21       88.84      3.46 o 
  -2  -1   5       72.71       75.38      1.77 o 
  -1  -1   5      479.80      509.61      8.95 o 
   0  -1   5      177.38      178.79      3.02 o 
   1  -1   5      132.34      125.91      2.68 o 
   2  -1   5      131.56      139.76      3.18 o 
   3  -1   5        9.38       10.66      0.97 o 
   4  -1   5        0.42        0.30      0.50 o 
   5  -1   5      129.89      135.52      4.23 o 
   6  -1   5        4.99        4.90      1.47 o 
  -9   0   5        0.26        1.09      1.23 o 
  -8   0   5        1.70        1.79      1.14 o 
  -7   0   5       76.31       84.04      5.09 o 
  -6   0   5       43.11       42.92      2.08 o 
  -5   0   5      133.67      153.24      4.56 o 
  -4   0   5      223.64      230.64      6.68 o 
  -3   0   5        0.50        0.78      0.46 o 
  -2   0   5      293.19      287.94      6.06 o 
  -1   0   5      315.79      343.41      6.10 o 
   0   0   5      510.25      547.83      8.48 o 
   1   0   5        0.55        0.94      0.31 o 
   2   0   5       47.42       42.87      1.34 o 
   3   0   5      148.25      151.41      3.65 o 
   4   0   5       75.10       81.09      2.74 o 
   5   0   5       22.50       26.16      1.86 o 
   6   0   5        4.19        3.78      1.26 o 
  -9   1   5        2.05        1.24      1.23 o 
  -8   1   5        0.45        0.70      1.29 o 
  -7   1   5       27.88       31.16      2.08 o 
  -6   1   5       86.11       89.73      3.08 o 
  -5   1   5       21.44       22.92      1.74 o 
  -4   1   5      112.59      123.61      3.37 o 
  -3   1   5       51.99       56.60      1.63 o 
  -2   1   5      159.54      162.00      2.69 o 
  -1   1   5       56.38       50.40      0.79 o 
   0   1   5       22.64       23.65      1.36 o 
   1   1   5        0.71        0.53      0.25 o 
   2   1   5      143.78      148.67      3.13 o 
   3   1   5      419.03      449.97      9.42 o 
   4   1   5       40.43       38.97      1.83 o 
   5   1   5        2.14        0.29      0.87 o 
  -8   2   5        4.27        3.62      1.23 o 
  -7   2   5        5.16        5.93      1.58 o 
  -6   2   5       45.17       51.28      2.17 o 
  -5   2   5        0.20        0.11      0.40 o 
  -4   2   5       11.44       13.25      0.88 o 
  -3   2   5      213.58      222.59      4.92 o 
  -2   2   5      246.50      251.05      9.65 o 
  -1   2   5        0.95        2.07      1.93 o 
   0   2   5       25.03       27.65      2.83 o 
   1   2   5      957.96      912.12     38.26 o 
   2   2   5       70.92       69.03      1.76 o 
   3   2   5        9.83        9.44      0.87 o 
   4   2   5        1.33        0.62      0.64 o 
   5   2   5        4.17        2.33      1.78 o 
  -8   3   5       21.11       22.11      3.00 o 
  -7   3   5        0.40        0.02      0.42 o 
  -6   3   5        0.00       -0.05      0.38 o 
  -5   3   5       78.30       95.31      2.98 o 
  -4   3   5       49.57       49.46      1.82 o 
  -3   3   5       50.94       52.06      1.20 o 
  -2   3   5        0.40        0.46      1.02 o 
  -1   3   5      181.36      181.93     10.00 o 
   0   3   5       12.64       11.74      1.78 o 
   1   3   5       79.42       81.30      3.93 o 
   2   3   5       32.89       32.97      1.60 o 
   3   3   5        0.05        0.23      0.47 o 
   4   3   5        0.24       -0.29      0.96 o 
  -9   4   5        2.00       -0.03      0.66 o 
  -8   4   5        1.21       -0.06      0.59 o 
  -7   4   5        2.36        0.00      0.51 o 
  -6   4   5        0.25        0.32      0.69 o 
  -5   4   5       52.43       57.50      1.98 o 
  -4   4   5       24.44       23.86      1.09 o 
  -3   4   5        2.79        3.16      0.25 o 
  -2   4   5        0.53       -0.38      1.20 o 
  -1   4   5      205.66      224.73     10.88 o 
   0   4   5      142.98      155.70     10.90 o 
   1   4   5        0.54        0.53      1.06 o 
   2   4   5        0.06       -0.01      0.10 o 
   3   4   5        0.30       -0.25      1.21 o 
  -9   5   5        0.00        0.02      1.48 o 
  -8   5   5        0.00        0.13      0.70 o 
  -7   5   5       14.16       15.98      1.89 o 
  -6   5   5       24.27       26.63      1.68 o 
  -5   5   5        4.33        3.78      0.70 o 
  -4   5   5        1.27        0.72      0.36 o 
  -3   5   5       78.71       87.26      6.10 o 
  -2   5   5       30.98       31.66      5.90 o 
  -1   5   5       46.89       53.85      5.08 o 
   0   5   5        2.96       -0.08      1.16 o 
   1   5   5        0.06       -0.11      1.29 o 
   2   5   5        3.39        0.03      1.18 o 
  -8   6   5        1.35        0.20      0.80 o 
  -7   6   5       30.88       34.29      2.32 o 
  -6   6   5        0.05       -0.05      0.67 o 
  -5   6   5        0.01        0.35      0.41 o 
  -4   6   5        8.56        8.66      0.73 o 
  -3   6   5       79.28       94.92      9.63 o 
  -2   6   5       19.05       26.71      4.31 o 
  -1   6   5        3.12        2.58      3.64 o 
   0   6   5        1.13        0.03      1.16 o 
  -6   7   5        6.93        6.04      1.41 o 
  -5   7   5       19.22       23.80      4.61 o 
  -4   7   5        5.78        7.88      3.30 o 
  -3   7   5        0.74        1.32      2.30 o 
  -2   7   5        5.44        5.41      4.74 o 
  -3  -9   6        1.41        0.95      1.44 o 
  -2  -9   6        0.17        0.00      1.00 o 
  -1  -9   6        0.18        0.00      0.94 o 
   0  -9   6        0.39        0.19      0.31 o 
   1  -9   6        7.98        0.02      0.81 o 
   2  -9   6        0.15       -0.02      0.79 o 
   3  -9   6        7.10        0.14      1.42 o 
   4  -9   6        2.03        0.01      0.67 o 
  -4  -8   6        7.07        3.78      4.30 o 
  -3  -8   6        2.22        3.35      1.66 o 
  -2  -8   6        0.92        0.61      1.69 o 
  -1  -8   6       14.20       15.83      3.49 o 
   0  -8   6        0.33        0.21      0.46 o 
   1  -8   6       31.71       33.87      3.77 o 
   2  -8   6        1.73       -0.20      1.11 o 
   3  -8   6        1.80        0.44      1.44 o 
   4  -8   6        0.01       -0.33      1.20 o 
   5  -8   6        5.47        2.65      3.06 o 
  -6  -7   6       11.90       16.95      2.80 o 
  -5  -7   6        4.82        4.23      3.69 o 
  -4  -7   6       18.45       19.04      2.93 o 
  -3  -7   6       12.36       14.00      2.44 o 
  -2  -7   6        0.45        1.61      1.83 o 
  -1  -7   6       40.42       45.68      4.60 o 
   0  -7   6        1.24        2.67      0.67 o 
   1  -7   6        2.51        3.29      1.45 o 
   2  -7   6        5.99        2.55      2.51 o 
   3  -7   6       20.06       18.60     11.95 o 
   4  -7   6        6.89       -0.06      0.71 o 
   5  -7   6        0.49        1.56      1.65 o 
   6  -7   6        5.62        3.59      3.24 o 
  -7  -6   6        2.43        1.49      1.99 o 
  -6  -6   6       11.50        8.97      6.39 o 
  -5  -6   6        2.88        3.99      1.61 o 
  -4  -6   6        2.55        3.54      1.43 o 
  -3  -6   6       12.25       12.84      2.97 o 
  -2  -6   6        3.10        3.65      1.95 o 
  -1  -6   6        0.80        1.48      1.63 o 
   0  -6   6        0.03       -0.04      0.21 o 
   1  -6   6       17.37       18.15      1.25 o 
   2  -6   6        0.77        0.86      1.07 o 
   3  -6   6        0.64        0.86      1.14 o 
   4  -6   6       99.15      112.22      5.34 o 
   5  -6   6        1.86        0.55      0.95 o 
   6  -6   6        1.24        0.15      0.85 o 
  -7  -5   6        0.78        0.87      0.97 o 
  -6  -5   6        0.01        0.01      0.32 o 
  -5  -5   6        5.83        6.92      1.67 o 
  -4  -5   6        9.10       10.61      1.74 o 
  -3  -5   6        8.66        8.45      2.23 o 
  -2  -5   6       70.24       69.94      4.73 o 
  -1  -5   6       15.68       18.67      0.55 o 
   0  -5   6        0.22        0.09      0.32 o 
   1  -5   6       37.42       41.26      1.73 o 
   2  -5   6      316.92      350.98      8.58 o 
   3  -5   6       31.48       30.14      1.93 o 
   4  -5   6        0.61        0.87      0.84 o 
   5  -5   6       11.94       11.18      4.08 o 
   6  -5   6        0.10        0.27      0.88 o 
  -8  -4   6        1.34        0.04      0.55 o 
  -7  -4   6        4.74        3.96      1.83 o 
  -6  -4   6       10.58       10.61      1.02 o 
  -5  -4   6       20.10       19.23      1.11 o 
  -4  -4   6       66.43       59.04     16.49 o 
  -3  -4   6       58.09       70.76      4.39 o 
  -2  -4   6       14.19       18.14      2.27 o 
  -1  -4   6       80.93       87.14      2.00 o 
   0  -4   6      161.35      167.88      3.79 o 
   1  -4   6       78.68       78.59      2.40 o 
   2  -4   6        2.89        4.12      1.63 o 
   3  -4   6       58.55       62.07      5.14 o 
   4  -4   6        7.66        9.84      1.55 o 
   5  -4   6        0.19        0.42      0.87 o 
   6  -4   6        2.56        0.33      1.01 o 
  -9  -3   6        0.40        0.24      0.88 o 
  -8  -3   6        0.63        1.08      1.74 o 
  -7  -3   6        5.65       -0.02      1.24 o 
  -6  -3   6       12.83       15.95      2.47 o 
  -5  -3   6        4.50        8.14      1.72 o 
  -4  -3   6       27.16       27.72      1.04 o 
  -3  -3   6        7.90        8.79      0.50 o 
  -2  -3   6        0.48        0.54      0.41 o 
  -1  -3   6       17.03       20.19      0.97 o 
   0  -3   6      117.94      125.37      2.92 o 
   1  -3   6       52.63       49.02      1.73 o 
   2  -3   6        3.21        2.20      1.06 o 
   3  -3   6       16.00       15.53      1.56 o 
   4  -3   6        9.20        8.78      2.86 o 
   5  -3   6        1.36        1.19      0.94 o 
   6  -3   6       41.85       44.42      2.78 o 
  -9  -2   6        0.17       -0.47      1.13 o 
  -8  -2   6        3.85        4.24      1.57 o 
  -7  -2   6       25.62       24.49      2.92 o 
  -6  -2   6       30.32       29.43      2.90 o 
  -5  -2   6        0.26        0.21      1.13 o 
  -4  -2   6       22.07       21.09      1.93 o 
  -3  -2   6        5.58        5.20      0.65 o 
  -2  -2   6      160.80      162.28      4.05 o 
  -1  -2   6       23.46       28.33      1.04 o 
   0  -2   6        2.73        1.66      0.42 o 
   1  -2   6       16.10       16.45      1.03 o 
   2  -2   6       68.65       69.87      2.41 o 
   3  -2   6        0.13        0.18      0.48 o 
   4  -2   6       62.22       66.12      2.62 o 
   5  -2   6        7.92       10.46      1.46 o 
   6  -2   6        1.99        0.46      0.84 o 
  -9  -1   6        9.93       12.38      2.57 o 
  -8  -1   6       16.10       14.88      2.33 o 
  -7  -1   6        1.72        2.61      1.13 o 
  -6  -1   6       60.48       60.60      2.64 o 
  -5  -1   6        3.88        4.10      1.20 o 
  -4  -1   6        2.74        4.00      0.97 o 
  -3  -1   6      110.81      118.71      2.92 o 
  -2  -1   6        0.40        0.20      0.41 o 
  -1  -1   6        4.54        4.97      0.57 o 
   0  -1   6      123.85      127.37      2.45 o 
   1  -1   6        8.63        7.89      0.69 o 
   2  -1   6        4.37        3.59      1.47 o 
   3  -1   6        8.85        8.73      0.99 o 
   4  -1   6       46.36       48.25      2.30 o 
   5  -1   6       23.20       24.45      1.88 o 
  -9   0   6        0.93        1.02      1.82 o 
  -8   0   6        3.81        2.53      1.23 o 
  -7   0   6        8.16        6.81      1.28 o 
  -6   0   6       64.30       64.36      2.68 o 
  -5   0   6        1.62        1.56      0.60 o 
  -4   0   6        1.54        1.29      0.67 o 
  -3   0   6        2.04        2.49      0.51 o 
  -2   0   6       26.72       24.30      0.81 o 
  -1   0   6        9.44        9.29      0.78 o 
   0   0   6      145.74      144.64      2.54 o 
   1   0   6       16.34       18.50      1.20 o 
   2   0   6       67.51       68.77      1.80 o 
   3   0   6       24.12       25.38      1.53 o 
   4   0   6        0.27        0.23      0.51 o 
   5   0   6        9.24        8.73      2.73 o 
  -9   1   6        0.08       -0.35      1.37 o 
  -8   1   6        7.57        6.26      1.49 o 
  -7   1   6       22.67       27.30      2.78 o 
  -6   1   6        7.51        5.96      3.93 o 
  -5   1   6        4.95        5.12      0.73 o 
  -4   1   6        0.40       -0.02      0.40 o 
  -3   1   6       12.39       13.76      0.78 o 
  -2   1   6       97.42      100.64      2.51 o 
  -1   1   6        8.67        9.11      0.47 o 
   0   1   6       14.67       12.55      0.79 o 
   1   1   6       32.08       31.20      0.85 o 
   2   1   6      192.57      198.58      3.88 o 
   3   1   6       13.53       14.23      1.17 o 
   4   1   6        1.43        0.11      0.55 o 
  -9   2   6        0.18        0.46      1.00 o 
  -8   2   6        6.17        0.22      1.07 o 
  -7   2   6        0.02        0.02      0.43 o 
  -6   2   6        1.60       -0.02      0.34 o 
  -5   2   6        4.38        6.02      0.75 o 
  -4   2   6        2.37        2.39      0.58 o 
  -3   2   6       47.59       46.59      1.15 o 
  -2   2   6        9.93        9.09      2.98 o 
  -1   2   6      232.47      247.82     10.52 o 
   0   2   6      263.90      280.14      8.80 o 
   1   2   6        3.49        3.02      1.38 o 
   2   2   6       24.84       25.80      1.18 o 
   3   2   6        3.01        0.28      0.43 o 
   4   2   6        3.53        2.84      1.82 o 
  -8   3   6        0.35        0.00      0.62 o 
  -7   3   6        0.00       -0.01      0.39 o 
  -6   3   6        8.16        6.17      4.01 o 
  -5   3   6       43.85       48.79      1.79 o 
  -4   3   6       47.88       56.13      2.31 o 
  -3   3   6      146.42      154.44      7.71 o 
  -2   3   6       38.47       43.89      4.07 o 
  -1   3   6       36.27       35.03      3.75 o 
   0   3   6       13.31       14.76      3.00 o 
   1   3   6       94.02       98.44      4.87 o 
   2   3   6        1.05       -0.10      0.94 o 
   3   3   6        2.25        0.01      0.84 o 
  -9   4   6        1.09        0.02      0.63 o 
  -8   4   6        0.33        0.06      0.57 o 
  -7   4   6        1.66       -0.03      0.59 o 
  -6   4   6        5.80       -0.01      0.50 o 
  -5   4   6       34.67       39.94      1.76 o 
  -4   4   6        3.34        0.96      1.77 o 
  -3   4   6       46.87       47.74      4.44 o 
  -2   4   6      144.44      165.06      9.32 o 
  -1   4   6       47.05       55.17      5.23 o 
   0   4   6        3.68        0.16      1.34 o 
   1   4   6        1.14       -0.29      1.53 o 
   2   4   6       10.12       10.73      8.20 o 
  -8   5   6        2.49        0.01      0.45 o 
  -7   5   6       16.18       19.68      1.70 o 
  -6   5   6        2.34        1.50      1.10 o 
  -5   5   6       35.28       39.34      1.57 o 
  -4   5   6       64.04       75.94      8.67 o 
  -3   5   6        2.16        1.79      2.14 o 
  -2   5   6        1.72        2.70      2.34 o 
  -1   5   6       14.03       18.43      3.84 o 
   0   5   6        0.01       -0.02      1.05 o 
  -7   6   6       12.53       13.48      2.27 o 
  -6   6   6        3.32        3.43      0.76 o 
  -5   6   6        7.70       10.37      3.61 o 
  -4   6   6       11.92       14.36      3.73 o 
  -3   6   6       27.48       33.89      7.48 o 
  -2   6   6        2.02        1.47      2.26 o 
  -1   6   6        0.74        3.08      2.78 o 
  -2  -9   7        1.21        0.00      0.86 o 
  -1  -9   7        5.69        0.00      0.96 o 
   0  -9   7        9.82        0.00      0.83 o 
   1  -9   7       16.38       15.87      4.55 o 
   2  -9   7        0.01       -0.01      0.73 o 
   3  -9   7        0.00       -0.06      1.00 o 
  -4  -8   7        1.15        0.81      1.41 o 
  -3  -8   7        0.15        0.01      0.66 o 
  -2  -8   7       14.77       15.79      3.80 o 
  -1  -8   7       24.35       24.99      4.20 o 
   0  -8   7        9.19        8.67      2.30 o 
   1  -8   7        3.00        2.12      1.39 o 
   2  -8   7        1.97        1.41      1.13 o 
   3  -8   7        0.18        0.14      0.79 o 
   4  -8   7        1.33        0.61      1.04 o 
  -5  -7   7        3.58        3.24      2.26 o 
  -4  -7   7       14.29       17.96      2.62 o 
  -3  -7   7        4.11        4.35      2.54 o 
  -2  -7   7       64.18       63.63      5.64 o 
  -1  -7   7       31.59       32.94      4.04 o 
   0  -7   7        0.61        0.85      0.43 o 
   1  -7   7        0.33        0.66      0.79 o 
   2  -7   7       12.21       14.33      1.87 o 
   3  -7   7        0.99        0.85      0.92 o 
   4  -7   7        1.99        0.39      0.92 o 
   5  -7   7        0.05        0.10      0.80 o 
  -6  -6   7       12.78       12.60      7.78 o 
  -5  -6   7        1.81        3.26      1.64 o 
  -4  -6   7       54.46       52.33      3.47 o 
  -3  -6   7       22.42       21.06      3.54 o 
  -2  -6   7       11.91       15.54      2.97 o 
  -1  -6   7        5.07        5.28      2.25 o 
   0  -6   7       46.31       51.71      2.14 o 
   1  -6   7        2.59        1.46      0.92 o 
   2  -6   7       40.16       39.87      2.48 o 
   3  -6   7        0.40        0.48      0.90 o 
   4  -6   7        1.39        1.38      1.08 o 
   5  -6   7        0.10        0.40      1.05 o 
  -7  -5   7        4.73        6.51      2.70 o 
  -6  -5   7        8.88        5.64      5.40 o 
  -5  -5   7        0.00       -0.65      1.03 o 
  -4  -5   7       59.06       59.84      3.81 o 
  -3  -5   7       61.27       61.93      4.89 o 
  -2  -5   7        0.03        0.06      0.81 o 
  -1  -5   7        1.28        0.90      0.34 o 
   0  -5   7       33.47       32.18      1.73 o 
   1  -5   7       29.59       29.01      1.65 o 
   2  -5   7       14.93       18.36      1.54 o 
   3  -5   7       10.56       11.77      1.63 o 
   4  -5   7        0.58        0.96      1.00 o 
   5  -5   7        0.53       -0.10      0.85 o 
  -8  -4   7        2.69        1.53      2.21 o 
  -7  -4   7        0.25        0.08      0.48 o 
  -6  -4   7       34.34       19.47      4.72 o 
  -5  -4   7       67.90       65.06      4.02 o 
  -4  -4   7        4.20        4.88      1.31 o 
  -3  -4   7       51.98       58.65      4.09 o 
  -2  -4   7        1.74        0.88      1.13 o 
  -1  -4   7       44.52       41.16      1.67 o 
   0  -4   7       15.23       14.08      1.20 o 
   1  -4   7        1.95        1.25      0.68 o 
   2  -4   7       13.20       13.75      1.34 o 
   3  -4   7        0.39        0.00      0.40 o 
   4  -4   7        4.75        3.08      1.38 o 
   5  -4   7       10.35        3.79      3.02 o 
  -8  -3   7        4.18        4.59      2.30 o 
  -7  -3   7        6.78        0.03      0.93 o 
  -6  -3   7       20.44       19.13      2.79 o 
  -5  -3   7      171.90      181.21      8.27 o 
  -4  -3   7        0.28        0.67      0.37 o 
  -3  -3   7       14.76       16.84      0.86 o 
  -2  -3   7        3.26        4.61      0.67 o 
  -1  -3   7        4.44        4.18      0.70 o 
   0  -3   7        3.41        6.06      0.81 o 
   1  -3   7        2.52        1.35      0.66 o 
   2  -3   7       14.59       14.71      1.28 o 
   3  -3   7       15.84       14.93      1.61 o 
   4  -3   7        2.44        1.80      1.17 o 
   5  -3   7       20.95       17.67      5.10 o 
  -9  -2   7        0.29       -0.46      1.52 o 
  -8  -2   7       25.01       24.62      3.62 o 
  -7  -2   7       61.39       65.18      4.68 o 
  -6  -2   7       42.36       46.08      4.96 o 
  -5  -2   7        5.49        5.68      1.45 o 
  -4  -2   7       19.20       17.12      1.28 o 
  -3  -2   7        0.26        0.29      0.40 o 
  -2  -2   7        5.11        4.76      0.77 o 
  -1  -2   7       21.09       23.36      1.11 o 
   0  -2   7        2.49        3.74      0.64 o 
   1  -2   7        8.75        5.96      2.06 o 
   2  -2   7       40.70       40.31      1.93 o 
   3  -2   7       60.42       61.69      2.48 o 
   4  -2   7        0.02        0.18      0.61 o 
   5  -2   7        2.51        1.58      1.16 o 
  -9  -1   7        3.89        6.08      2.24 o 
  -8  -1   7       19.91       21.11      2.29 o 
  -7  -1   7       76.09       81.78      5.09 o 
  -6  -1   7        3.15        2.76      1.96 o 
  -5  -1   7        9.19        8.81      1.55 o 
  -4  -1   7       54.59       52.51      2.01 o 
  -3  -1   7       61.38       63.49      1.90 o 
  -2  -1   7       69.41       73.92      2.44 o 
  -1  -1   7       11.87       11.50      0.93 o 
   0  -1   7       79.71       82.29      2.16 o 
   1  -1   7       86.23       86.03      2.16 o 
   2  -1   7        0.09        0.04      0.39 o 
   3  -1   7        0.23        0.04      0.43 o 
   4  -1   7       27.76       28.35      1.88 o 
   5  -1   7        1.80        1.32      0.91 o 
  -9   0   7       66.91       76.34      5.93 o 
  -8   0   7        0.01       -0.30      0.80 o 
  -7   0   7       23.63       27.43      2.05 o 
  -6   0   7      162.02      167.85      7.37 o 
  -5   0   7       31.64       35.70      2.33 o 
  -4   0   7       57.21       59.45      2.16 o 
  -3   0   7       16.07       14.91      0.78 o 
  -2   0   7        9.44       10.40      0.63 o 
  -1   0   7       61.92       63.37      2.02 o 
   0   0   7        1.29        0.93      0.32 o 
   1   0   7       96.54       95.38      2.33 o 
   2   0   7        3.07        3.59      0.81 o 
   3   0   7        3.94        2.55      1.74 o 
   4   0   7        1.53        1.07      0.74 o 
  -9   1   7        0.42       -0.10      1.13 o 
  -8   1   7       39.29       40.58      2.78 o 
  -7   1   7        0.00       -0.07      0.52 o 
  -6   1   7       78.97       83.01      2.99 o 
  -5   1   7        0.62        0.54      0.64 o 
  -4   1   7        0.27        0.26      0.51 o 
  -3   1   7       28.88       29.34      0.93 o 
  -2   1   7        0.10       -0.04      0.15 o 
  -1   1   7      234.73      231.79     10.20 o 
   0   1   7       44.13       38.35      3.25 o 
   1   1   7       44.02       46.55      1.84 o 
   2   1   7        1.30        0.48      0.35 o 
   3   1   7        2.37        1.31      0.66 o 
  -9   2   7        5.05        0.01      0.60 o 
  -7   2   7        6.93        9.26      1.35 o 
  -6   2   7        3.19        0.07      0.50 o 
  -5   2   7        2.56        0.62      0.90 o 
  -4   2   7        0.00       -0.21      0.37 o 
  -3   2   7       43.22       42.49      2.55 o 
  -2   2   7       31.70       36.46      3.56 o 
  -1   2   7       58.44       68.69      5.12 o 
   0   2   7       18.55       24.88      2.54 o 
   1   2   7        3.84        2.02      2.11 o 
   2   2   7        2.47        0.15      0.23 o 
   3   2   7        0.00       -0.06      1.37 o 
  -9   3   7        1.60        0.14      1.13 o 
  -8   3   7        2.92       -0.14      0.68 o 
  -7   3   7        3.81        0.06      0.50 o 
  -6   3   7        4.22        2.46      2.18 o 
  -5   3   7        0.20        0.07      0.35 o 
  -4   3   7        2.55        1.93      0.42 o 
  -3   3   7        0.17       -0.54      1.42 o 
  -2   3   7        9.41       11.63      2.89 o 
  -1   3   7        0.00        1.12      1.79 o 
   0   3   7        0.02        0.11      1.26 o 
   1   3   7        0.02        0.06      0.86 o 
   2   3   7        0.08        0.38      1.67 o 
  -8   4   7        0.67        0.83      1.29 o 
  -7   4   7        0.18       -0.12      0.53 o 
  -6   4   7        9.25       10.21      1.06 o 
  -5   4   7        2.66        3.00      0.69 o 
  -4   4   7        0.56        0.78      1.72 o 
  -3   4   7        0.01       -0.61      2.58 o 
  -2   4   7        1.07        2.03      2.19 o 
  -1   4   7        0.80        0.53      1.72 o 
   0   4   7        0.05       -0.19      1.52 o 
   1   4   7        7.66        0.14      1.75 o 
  -7   5   7        2.84        1.36      1.29 o 
  -6   5   7        0.42        0.28      0.41 o 
  -5   5   7        0.72        1.04      2.15 o 
  -4   5   7        0.00       -0.14      1.47 o 
  -3   5   7        1.33        2.28      2.49 o 
  -2   5   7        1.07       -0.43      1.80 o 
  -1   5   7        1.42        0.13      1.58 o 
  -2  -9   8        0.67       -0.02      1.26 o 
  -1  -9   8        5.83       -0.02      1.18 o 
   0  -9   8       16.21       18.41      4.40 o 
   1  -9   8        0.25        0.16      1.19 o 
   2  -9   8        0.24        0.14      0.83 o 
  -4  -8   8        0.32        0.06      0.91 o 
  -3  -8   8        6.05        0.00      0.88 o 
  -2  -8   8       10.52        0.02      1.21 o 
  -1  -8   8        9.02        9.04      3.35 o 
   0  -8   8        6.31        7.70      0.61 o 
   1  -8   8        0.28        0.15      0.52 o 
   2  -8   8        2.97        2.22      1.16 o 
   3  -8   8       10.48        7.43      2.91 o 
  -5  -7   8        3.13        3.15      2.22 o 
  -4  -7   8        0.65        1.31      1.84 o 
  -3  -7   8       18.63       15.78      5.63 o 
  -2  -7   8       35.82       40.40      5.01 o 
  -1  -7   8        3.78        6.06      2.68 o 
   0  -7   8        5.21        4.43      0.99 o 
   1  -7   8       51.61       55.68      2.65 o 
   2  -7   8       47.32       55.45      3.30 o 
   3  -7   8        0.00        0.16      0.76 o 
   4  -7   8        1.87        1.57      1.25 o 
  -6  -6   8        1.36       -0.40      1.20 o 
  -5  -6   8        9.10        3.56      3.85 o 
  -4  -6   8       14.97       11.52      8.42 o 
  -3  -6   8        3.78        5.22      2.41 o 
  -2  -6   8        0.66        0.86      1.61 o 
  -1  -6   8       11.08       10.40      2.76 o 
   0  -6   8       20.35       20.44      1.66 o 
   1  -6   8        7.70        7.73      2.16 o 
   2  -6   8      134.56      151.73      5.02 o 
   3  -6   8        0.28       -0.04      0.68 o 
   4  -6   8        3.17        3.10      1.61 o 
  -7  -5   8        3.55        2.44      2.64 o 
  -6  -5   8        1.17        0.96      1.57 o 
  -5  -5   8        2.25        2.34      2.55 o 
  -4  -5   8       56.09       55.63      3.36 o 
  -3  -5   8        1.46        2.07      1.69 o 
  -2  -5   8        0.00        0.08      0.96 o 
  -1  -5   8      161.73      166.85      4.71 o 
   0  -5   8      600.38      662.03     14.85 o 
   1  -5   8       10.78       11.20      1.41 o 
   2  -5   8        0.03        0.14      0.57 o 
   3  -5   8        0.34        0.63      0.83 o 
   4  -5   8        0.18        0.72      0.97 o 
  -8  -4   8        0.09        0.03      1.13 o 
  -7  -4   8        0.32        0.00      0.81 o 
  -6  -4   8       40.60       34.90      2.20 o 
  -5  -4   8        2.21        2.61      0.59 o 
  -4  -4   8        1.77        2.19      0.49 o 
  -3  -4   8      164.49      164.76      8.28 o 
  -2  -4   8      328.96      357.31     15.04 o 
  -1  -4   8       98.06      101.11      3.42 o 
   0  -4   8       31.56       33.71      1.72 o 
   1  -4   8        3.69        3.82      1.68 o 
   2  -4   8        2.24        2.29      1.07 o 
   3  -4   8        4.76        3.65      1.72 o 
   4  -4   8        5.45        4.33      1.56 o 
  -8  -3   8        1.50        2.58      2.03 o 
  -7  -3   8        3.80        0.02      0.85 o 
  -6  -3   8       17.09       14.28      1.35 o 
  -5  -3   8       13.88       14.34      1.04 o 
  -4  -3   8       11.18       11.68      0.98 o 
  -3  -3   8      205.43      204.02      4.91 o 
  -2  -3   8      502.59      518.15     13.28 o 
  -1  -3   8       22.74       24.83      1.26 o 
   0  -3   8        8.77        9.61      1.05 o 
   1  -3   8       24.23       23.45      1.68 o 
   2  -3   8        6.92        7.11      1.10 o 
   3  -3   8        1.17        0.58      0.74 o 
   4  -3   8        1.56        1.51      1.14 o 
  -9  -2   8        0.12        0.96      2.66 o 
  -8  -2   8       19.22       19.10      4.83 o 
  -7  -2   8        1.65        2.04      2.57 o 
  -6  -2   8        4.44        4.98      1.77 o 
  -5  -2   8       95.16       88.98      3.13 o 
  -4  -2   8      510.77      523.95     11.30 o 
  -3  -2   8       29.26       30.62      1.55 o 
  -2  -2   8       16.27       14.67      1.29 o 
  -1  -2   8       28.91       27.50      1.57 o 
   0  -2   8        4.96        4.92      1.43 o 
   1  -2   8        1.15        1.04      0.60 o 
   2  -2   8        8.32        6.19      2.61 o 
   3  -2   8        8.43        5.01      2.37 o 
   4  -2   8        0.01        0.00      0.47 o 
  -9  -1   8        8.61        7.86      2.68 o 
  -8  -1   8       23.80       24.52      4.95 o 
  -7  -1   8       20.37       17.61      3.78 o 
  -6  -1   8       30.89       22.93      2.62 o 
  -5  -1   8      214.87      219.20      6.39 o 
  -4  -1   8      203.53      203.99      4.70 o 
  -3  -1   8        0.36        0.61      0.50 o 
  -2  -1   8       12.75       14.85      0.93 o 
  -1  -1   8       60.19       60.16      2.26 o 
   0  -1   8        3.19        2.04      0.53 o 
   1  -1   8       14.80       15.94      1.10 o 
   2  -1   8        0.00        0.33      0.50 o 
   3  -1   8        2.37        1.11      0.85 o 
   4  -1   8        3.28        1.73      1.14 o 
  -9   0   8        6.28        6.15      1.76 o 
  -8   0   8        4.43        3.67      2.84 o 
  -7   0   8       90.76       92.91      5.32 o 
  -6   0   8      136.40      147.50      6.90 o 
  -5   0   8        0.10        0.01      0.35 o 
  -4   0   8        5.20        4.33      0.72 o 
  -3   0   8       51.36       53.63      1.76 o 
  -2   0   8        1.54        2.51      0.53 o 
  -1   0   8        1.67        1.42      0.71 o 
   0   0   8        4.12        3.54      0.58 o 
   1   0   8        8.33        8.34      1.16 o 
   2   0   8        0.00        0.00      0.38 o 
   3   0   8        3.23        1.85      1.49 o 
  -9   1   8        4.68        2.80      3.45 o 
  -8   1   8        4.67        2.74      2.74 o 
  -7   1   8       35.36       18.06      2.41 o 
  -6   1   8      110.42      113.42      5.34 o 
  -5   1   8        1.36        1.73      0.73 o 
  -4   1   8        1.42        1.07      0.80 o 
  -3   1   8       10.72        8.07      0.72 o 
  -2   1   8       63.18       55.04      3.46 o 
  -1   1   8       26.65       30.41      3.69 o 
   0   1   8       33.22       35.94      2.93 o 
   1   1   8        4.23        1.28      0.70 o 
   2   1   8        0.27        0.18      1.12 o 
  -9   2   8       28.54       30.70      3.94 o 
  -8   2   8       85.89       97.75      6.00 o 
  -7   2   8        6.17       -0.03      0.70 o 
  -6   2   8       14.98       10.65      1.78 o 
  -5   2   8       39.95       43.27      2.48 o 
  -4   2   8       46.31       45.59      1.65 o 
  -3   2   8       63.09       73.00      5.56 o 
  -2   2   8       39.41       40.77      6.24 o 
  -1   2   8       55.68       57.19      5.32 o 
   0   2   8        2.93        0.05      1.71 o 
   1   2   8        0.07        0.26      1.16 o 
  -7   3   8        5.53        6.43      1.17 o 
  -6   3   8        0.26        0.20      0.79 o 
  -5   3   8       55.38       57.45      3.51 o 
  -4   3   8       25.18       28.13      4.02 o 
  -3   3   8       28.21       30.08      4.29 o 
  -2   3   8        0.58        0.78      1.77 o 
  -1   3   8        6.98       -0.24      1.58 o 
   0   3   8        4.91        0.16      1.60 o 
  -7   4   8       21.78       24.42      1.63 o 
  -6   4   8       23.67       22.84      5.47 o 
  -5   4   8        6.17        8.09      3.05 o 
  -4   4   8       21.55       24.86      4.45 o 
  -3   4   8        0.02        0.03      1.85 o 
  -2   4   8        1.37        2.62      2.63 o 
  -1   4   8        0.42       -0.05      1.39 o 
  -3  -8   9        3.21        3.73      4.66 o 
  -2  -8   9        3.79        5.69      3.16 o 
  -1  -8   9        1.11        1.15      2.14 o 
   0  -8   9        0.97        0.54      1.36 o 
   1  -8   9        6.26        7.35      2.31 o 
   2  -8   9        7.23        4.78      2.05 o 
  -5  -7   9        4.29        2.73      2.97 o 
  -4  -7   9        3.36        2.27      2.38 o 
  -3  -7   9        3.18        5.87      2.95 o 
  -2  -7   9        0.09       -0.61      1.83 o 
  -1  -7   9        0.65        1.21      1.96 o 
   0  -7   9        3.90        3.52      0.84 o 
   1  -7   9       53.14       53.06      3.13 o 
   2  -7   9        1.45        1.36      1.09 o 
   3  -7   9        1.10        0.22      1.00 o 
  -6  -6   9        0.44        0.85      1.39 o 
  -5  -6   9        0.43        0.47      1.27 o 
  -4  -6   9        1.05        1.02      1.43 o 
  -3  -6   9        2.10        3.30      2.34 o 
  -2  -6   9        0.83        2.01      2.12 o 
  -1  -6   9       65.62       70.03      5.95 o 
   0  -6   9       52.44       50.94      2.32 o 
   1  -6   9       38.05       40.06      2.30 o 
   2  -6   9        0.03        0.10      0.67 o 
   3  -6   9        2.84        4.37      1.45 o 
  -7  -5   9        0.02       -0.01      0.75 o 
  -6  -5   9        0.00        0.51      1.17 o 
  -5  -5   9        1.19        1.12      1.24 o 
  -4  -5   9        0.14        0.34      1.20 o 
  -3  -5   9        6.90        6.68      3.68 o 
  -2  -5   9      159.98      171.15      9.46 o 
  -1  -5   9       64.74       65.28      3.24 o 
   0  -5   9        0.00        0.34      0.67 o 
   1  -5   9        0.56        0.59      0.77 o 
   2  -5   9       23.41       27.86      2.37 o 
   3  -5   9       10.26       13.21      1.79 o 
  -7  -4   9        0.34        0.54      1.18 o 
  -6  -4   9        1.96        0.66      0.79 o 
  -5  -4   9       11.74       14.28      1.17 o 
  -4  -4   9       47.08       50.80      2.03 o 
  -3  -4   9       23.41       21.47      1.36 o 
  -2  -4   9       18.55       19.66      2.94 o 
  -1  -4   9       76.57       75.14      3.13 o 
   0  -4   9        5.20        4.34      1.97 o 
   1  -4   9        8.71        9.52      3.04 o 
   2  -4   9        6.84        3.66      2.02 o 
   3  -4   9       34.16       35.93      2.41 o 
  -8  -3   9        0.15       -0.02      0.89 o 
  -7  -3   9       12.33       12.51      7.24 o 
  -6  -3   9        3.48        1.85      1.21 o 
  -5  -3   9        6.41        7.91      0.99 o 
  -4  -3   9       72.83       75.15      3.20 o 
  -3  -3   9      246.58      252.03      6.43 o 
  -2  -3   9       32.46       33.40      2.22 o 
  -1  -3   9        6.33        7.31      1.10 o 
   0  -3   9       19.15       18.90      1.56 o 
   1  -3   9      131.42      127.48      7.13 o 
   2  -3   9        0.13        0.04      0.47 o 
   3  -3   9       17.14       15.20      2.08 o 
  -8  -2   9        7.33        4.91      2.22 o 
  -7  -2   9        0.01       -0.01      0.43 o 
  -6  -2   9       49.59       50.53      2.57 o 
  -5  -2   9      101.71      104.88      3.24 o 
  -4  -2   9        0.09        0.64      0.69 o 
  -3  -2   9       33.14       33.55      1.57 o 
  -2  -2   9        8.98        9.92      1.47 o 
  -1  -2   9       81.69       79.71      2.84 o 
   0  -2   9       16.94       18.05      1.19 o 
   1  -2   9      107.98      102.09      4.12 o 
   2  -2   9        0.04        0.12      0.50 o 
   3  -2   9        0.00       -0.06      0.72 o 
  -8  -1   9        7.31        7.72      2.44 o 
  -7  -1   9        7.31        4.07      1.74 o 
  -6  -1   9       11.53       11.46      1.51 o 
  -5  -1   9       71.32       72.63      2.94 o 
  -4  -1   9       97.10       97.14      2.83 o 
  -3  -1   9       14.02       13.58      1.03 o 
  -2  -1   9       34.51       35.36      2.03 o 
  -1  -1   9      208.70      199.54      5.88 o 
   0  -1   9       13.69       12.77      1.44 o 
   1  -1   9        0.12        0.05      0.37 o 
   2  -1   9       11.34       11.80      1.78 o 
  -8   0   9        0.91        0.93      2.19 o 
  -7   0   9       28.19       27.12      2.92 o 
  -6   0   9       35.43       35.02      2.29 o 
  -5   0   9       23.24       22.68      1.49 o 
  -4   0   9        0.47        0.21      0.40 o 
  -3   0   9      115.60      107.88      2.69 o 
  -2   0   9       14.19       15.07      0.82 o 
  -1   0   9       98.63       83.54      5.05 o 
   0   0   9        6.66        6.24      2.54 o 
   1   0   9        0.25        0.28      0.39 o 
   2   0   9        0.76        1.24      2.25 o 
  -8   1   9        0.65        1.44      1.56 o 
  -7   1   9       49.21       54.37      3.74 o 
  -6   1   9       17.79       17.88      1.68 o 
  -5   1   9       18.91       19.61      1.22 o 
  -4   1   9        0.96        0.41      0.54 o 
  -3   1   9      238.41      213.84     10.36 o 
  -2   1   9        0.54        0.62      1.56 o 
  -1   1   9       25.46       36.76      4.39 o 
   0   1   9        0.40        1.14      1.40 o 
   1   1   9        5.51        5.67      5.06 o 
  -8   2   9        0.46       -0.03      0.78 o 
  -7   2   9        4.21        4.44      1.36 o 
  -6   2   9        0.45        0.35      0.70 o 
  -5   2   9       54.11       51.17      1.88 o 
  -4   2   9        1.80        1.43      0.50 o 
  -3   2   9       19.05       32.74      4.37 o 
  -2   2   9        6.08        7.10      2.89 o 
  -1   2   9        4.39        0.18      1.45 o 
   0   2   9        1.91       -0.51      1.93 o 
  -7   3   9        0.01        0.03      1.90 o 
  -6   3   9        0.50        0.78      2.97 o 
  -5   3   9        3.76        2.62      2.46 o 
  -4   3   9       11.75       16.49      3.94 o 
  -3   3   9        2.25        3.30      2.63 o 
  -2   3   9        0.95        4.23      4.45 o 
  -2  -8  10        0.06        0.13      1.63 o 
  -1  -8  10        1.97        2.38      2.65 o 
  -4  -7  10        0.08        0.46      1.26 o 
  -3  -7  10        0.02        0.00      1.00 o 
  -2  -7  10        6.32        7.47      3.13 o 
  -1  -7  10        0.00        2.19      2.33 o 
   0  -7  10        9.43        8.92      2.98 o 
   1  -7  10       13.85       20.15      2.00 o 
  -5  -6  10        0.05       -0.19      1.02 o 
  -4  -6  10        3.69        2.38      2.48 o 
  -3  -6  10        3.60        3.37      3.81 o 
  -2  -6  10        6.82        8.58      2.97 o 
  -1  -6  10        3.39        4.63      2.49 o 
   0  -6  10        6.59        5.62      2.01 o 
   1  -6  10        8.74        8.42      3.03 o 
   2  -6  10        4.34        4.72      1.45 o 
  -6  -5  10        0.17       -0.37      1.14 o 
  -5  -5  10        0.18        0.30      0.99 o 
  -4  -5  10        0.09       -0.10      0.99 o 
  -3  -5  10        4.35        5.41      2.41 o 
  -2  -5  10       41.82       48.59      4.79 o 
  -1  -5  10       54.67       64.12      3.93 o 
   0  -5  10        2.94        3.25      1.20 o 
   1  -5  10        0.83        0.81      0.89 o 
   2  -5  10        1.67        0.91      1.10 o 
  -7  -4  10        2.69        1.70      2.38 o 
  -6  -4  10        0.01        0.07      0.76 o 
  -5  -4  10        7.68        9.98      1.26 o 
  -4  -4  10       20.82       22.87      1.39 o 
  -3  -4  10       43.23       51.00      2.45 o 
  -2  -4  10        2.49        2.03      1.67 o 
  -1  -4  10        5.04        4.78      1.25 o 
   0  -4  10        0.01       -0.02      0.43 o 
   1  -4  10        3.41        3.05      1.47 o 
   2  -4  10       11.44        8.26      1.66 o 
  -7  -3  10        6.58        2.12      2.32 o 
  -6  -3  10        4.40        2.76      1.63 o 
  -5  -3  10        3.12        2.23      1.31 o 
  -4  -3  10       28.28       30.11      1.92 o 
  -3  -3  10        3.69        3.53      0.88 o 
  -2  -3  10        0.73        0.27      0.81 o 
  -1  -3  10        3.72        1.95      1.71 o 
   0  -3  10       12.92        7.84      3.17 o 
   1  -3  10        0.07        0.35      0.67 o 
   2  -3  10        1.56        1.46      0.95 o 
  -8  -2  10        4.64        2.34      2.50 o 
  -7  -2  10        0.02       -0.25      0.78 o 
  -6  -2  10       42.90       46.63      2.32 o 
  -5  -2  10        4.87        4.03      1.08 o 
  -4  -2  10        1.61        1.17      0.70 o 
  -3  -2  10        5.76        5.79      0.97 o 
  -2  -2  10        0.00       -0.28      0.64 o 
  -1  -2  10        2.08        1.05      0.90 o 
   0  -2  10        2.78        2.70      2.40 o 
   1  -2  10        6.02        1.25      1.57 o 
   2  -2  10        0.23        0.32      0.65 o 
  -8  -1  10       11.07       12.27      2.00 o 
  -7  -1  10        2.55        1.08      1.29 o 
  -6  -1  10        1.86        2.45      1.78 o 
  -5  -1  10        1.24        0.41      0.68 o 
  -4  -1  10        1.62        0.70      0.62 o 
  -3  -1  10        0.13        0.06      0.35 o 
  -2  -1  10        0.11        0.60      0.56 o 
  -1  -1  10        4.36        4.40      1.07 o 
   0  -1  10        0.09       -0.01      0.43 o 
   1  -1  10        0.33        0.03      0.31 o 
  -7   0  10        0.24        0.53      0.91 o 
  -6   0  10        0.31        0.39      0.69 o 
  -5   0  10        0.75        1.43      0.81 o 
  -4   0  10        1.79        1.34      0.82 o 
  -3   0  10       15.33       15.53      1.17 o 
  -2   0  10        0.26       -0.04      0.21 o 
  -1   0  10        2.28        0.24      1.40 o 
   0   0  10        0.45        0.92      1.44 o 
  -7   1  10        1.61        1.99      1.19 o 
  -6   1  10        0.02        0.32      0.67 o 
  -5   1  10       29.87       31.87      2.73 o 
  -4   1  10        4.12        6.21      1.19 o 
  -3   1  10        4.75        5.12      2.58 o 
  -2   1  10        3.81        0.27      1.55 o 
  -1   1  10        2.90       -0.13      1.40 o 
  -6   2  10        4.63        5.41      4.40 o 
  -5   2  10        1.75        2.19      2.41 o 
  -4   2  10        0.25        0.40      1.71 o 
  -3   2  10       27.49       29.50      4.67 o 
  -2   2  10        0.14        0.06      1.36 o 
  -4  -6  11        1.52        1.44      1.87 o 
  -3  -6  11       15.75       20.08      4.12 o 
  -2  -6  11        3.45       -0.13      1.36 o 
  -1  -6  11        0.05        0.35      1.53 o 
   0  -6  11        1.24        1.44      1.04 o 
  -5  -5  11       11.43        8.82      7.07 o 
  -4  -5  11        6.58        7.75      1.99 o 
  -3  -5  11        6.08        7.98      2.87 o 
  -2  -5  11        3.25        3.75      2.25 o 
  -1  -5  11        0.00        0.06      1.07 o 
   0  -5  11        3.40        2.15      1.74 o 
  -6  -4  11        4.75        4.25      3.45 o 
  -5  -4  11        2.67        1.84      1.01 o 
  -4  -4  11        1.66        1.99      1.03 o 
  -3  -4  11        0.12        0.19      0.55 o 
  -2  -4  11        1.03        1.05      1.50 o 
  -1  -4  11        0.65        0.02      0.80 o 
   0  -4  11        0.79        0.16      0.81 o 
  -6  -3  11        1.88        1.15      1.13 o 
  -5  -3  11        0.18        0.09      0.58 o 
  -4  -3  11        0.43        0.60      0.80 o 
  -3  -3  11        0.79        1.49      0.93 o 
  -2  -3  11        4.74        4.54      1.34 o 
  -1  -3  11        9.43       10.42      2.23 o 
   0  -3  11        0.03       -0.14      0.94 o 
  -6  -2  11        1.14        0.74      1.08 o 
  -5  -2  11        1.66        1.50      0.95 o 
  -4  -2  11       11.35       13.70      4.20 o 
  -3  -2  11        1.17        0.04      0.46 o 
  -2  -2  11        0.59        0.26      0.54 o 
  -1  -2  11       10.31       12.44      1.67 o 
   0  -2  11        1.18        0.42      1.05 o 
  -6  -1  11        6.82        6.90      1.25 o 
  -5  -1  11        1.89        1.85      0.98 o 
  -4  -1  11        0.19        0.03      0.34 o 
  -3  -1  11        8.15        2.95      2.66 o 
  -2  -1  11        1.13        1.09      0.78 o 
  -1  -1  11        0.60        2.39      2.31 o 
  -6   0  11        6.23        6.97      1.56 o 
  -5   0  11        2.19        0.95      0.65 o 
  -4   0  11        4.90        1.20      1.74 o 
  -3   0  11       10.58       11.26      3.22 o 
  -2   0  11        0.14        1.74      3.43 o 
  -3  -4  12        0.06       -0.01      0.57 o 
  -4  -3  12        1.70        0.90      0.87 o 
  -3  -3  12        1.79        0.30      0.69 o 
                                                 
